# Supplementary material for: Based on single-cell and transcriptome analysis of inflammatory pathway biomarkers and their molecular mechanisms in chronic obstructive pulmonary disease
Source: PLoS One. 2026 Feb 25;21(2):e0343798. doi: 10.1371/journal.pone.0343798 (PMC12935203; doi:10.1371/journal.pone.0343798)
Supplement: S1 Table — (XLSX) [file pone.0343798.s008.xlsx]

## Sheet: Sheet1
Table 1 Evaluate model performance
Metric	Training Set (GSE37768)	Validation Set (GSE239897)
AUC	0.6	0.613
AUC 95% CI	0.609–0.791	0.489–0.736
Sensitivity	0.5	0.703
Specificity	0.75	0.512
Accuracy	0.632	0.603
PPV	0.643	0.553
NPV	0.635	0.667
Youden Index	0.29	0.214
