# Supplementary material for: Based on single-cell and transcriptome analysis of inflammatory pathway biomarkers and their molecular mechanisms in chronic obstructive pulmonary disease
Source: PLoS One. 2026 Feb 25;21(2):e0343798. doi: 10.1371/journal.pone.0343798 (PMC12935203; doi:10.1371/journal.pone.0343798)
Supplement: S2 Table — (XLSX) [file pone.0343798.s009.xlsx]

## Sheet: Sheet1
Table 2. Summary of Key Inflammatory Biomarkers Identified in Chronic Obstructive Pulmonary Disease
Gene Symbol	Data Source (Training / Validation Set)	Expression Trend (logFC, COPD vs. Control)	Adjusted P-Value (adj. P. Val)	Key Biological Functions and Pathway Associations
CXCL12	GSE37768 (Training) GSE239897 (Validation)	Upregulated (logFC > 0)	< 0.05	Chemokine signaling; mediates immune cell chemotaxis and migration; interacts with CXCR4 to regulate inflammation and tissue repair
CXCR4	GSE37768 (Training) GSE239897 (Validation)	Upregulated (logFC > 0)	< 0.06	Receptor for CXCL12; involved in cell migration and immune response regulation; shows dynamic expression during macrophage differentiation and in inflammatory microenvironments.
GGT1	GSE37768 (Training) GSE239897 (Validation)	Downregulated (logFC < 0)	< 0.07	Gamma-glutamyltransferase; participates in oxidative stress response and glutathione metabolism; linked to pulmonary antioxidant defense.
VWF	GSE37768 (Training) GSE239897 (Validation)	Downregulated (logFC < 0)	< 0.08	Von Willebrand factor; a marker of endothelial injury; involved in coagulation, vascular inflammation, and endothelial barrier function.
