# Supplementary material for: Based on single-cell and transcriptome analysis of inflammatory pathway biomarkers and their molecular mechanisms in chronic obstructive pulmonary disease
Source: PLoS One. 2026 Feb 25;21(2):e0343798. doi: 10.1371/journal.pone.0343798 (PMC12935203; doi:10.1371/journal.pone.0343798)
Supplement: S3 Table — (XLSX) [file pone.0343798.s010.xlsx]

## Sheet: Sheet1
Table 3. Dataset Characteristics and Preprocessing
Dataset	Specimen Type	Sequencing Platform	Preprocessing Steps	Batch Effect Handling
GSE37768	Lung tissue	Microarray (Affymetrix)	RMA normalization, log2 transformation, and ComBat batch correction for sample batches	Batch correction performed using ComBat from the sva package
GSE239897	Lung tissue	RNA-seq (Illumina)	Quality control with FastQC, adapter trimming with Trimmomatic, alignment with STAR, and gene counts with featureCounts	No significant batch effects detected via PCA; samples were processed in the same batch
GSE249584	Lung tissue	scRNA‑seq (10x Genomics)	Cell Ranger pipeline for alignment, filtering, and UMI counting; followed by Seurat‑based QC and normalization	Harmony integration was applied to correct for batch effects across multiple individuals; integration results were visualized using UMAP
