# Supplementary material for: Based on single-cell and transcriptome analysis of inflammatory pathway biomarkers and their molecular mechanisms in chronic obstructive pulmonary disease
Source: PLoS One. 2026 Feb 25;21(2):e0343798. doi: 10.1371/journal.pone.0343798 (PMC12935203; doi:10.1371/journal.pone.0343798)
Supplement: S4 Table — (XLSX) [file pone.0343798.s011.xlsx]

## Sheet: Sheet1
Cell name	Marker
T cell	CD3D、CCR6
CD4+ T cell	SLC38A1
Ciliated cell	TRBV15、ZDHHC21
Natural killer cell	KIR2DL1,KIR3DL1
Club cell	C1QC、MYOM2
Natural killer T (NKT) cell	PTGS2、KIR3DL1
CD8+ T cell	TNFRSF4、PI16
B cell	CCL4、TNFSF4
Macrophage	SLC38A1、TRAV23DV6
Basal cell	CCL28
FOXN4+ cell	TCL1A、COL1A1
