# Supplementary material for: Based on single-cell and transcriptome analysis of inflammatory pathway biomarkers and their molecular mechanisms in chronic obstructive pulmonary disease
Source: PLoS One. 2026 Feb 25;21(2):e0343798. doi: 10.1371/journal.pone.0343798 (PMC12935203; doi:10.1371/journal.pone.0343798)
Supplement: S1 File — ssGSEA-Validation Set – Immune infiltration analysis of validation set. rstudio-export – Differences in cell number and proportion. (ZIP) [file pone.0343798.s012.zip]

Archive with 18 entries (17 files):
- 04_ANN-/
- 04_ANN-/02.importance.pdf
- 04_ANN-/09.validation_performance_metrics.csv
- 04_ANN-/02.importance.png
- 04_ANN-/03.confusion_matrix.png
- 04_ANN-/04.roc.pdf
- 04_ANN-/01.ANN.pdf
- 04_ANN-/01.ANN.png
- 04_ANN-/10.all_performance_metrics.csv
- 04_ANN-/07.confusion_matrix_ver.png
- 04_ANN-/08.roc_ver.pdf
- 04_ANN-/r-ANN.R
- 04_ANN-/08.roc_ver.png
- 04_ANN-/07.confusion_matrix_ver.pdf
- 04_ANN-/04.roc.png
- 04_ANN-/05.training_performance_metrics.csv
- 04_ANN-/11.performance_summary.csv
- 04_ANN-/03.confusion_matrix.pdf
