# Supplementary material for: Based on single-cell and transcriptome analysis of inflammatory pathway biomarkers and their molecular mechanisms in chronic obstructive pulmonary disease
Source: PLoS One. 2026 Feb 25;21(2):e0343798. doi: 10.1371/journal.pone.0343798 (PMC12935203; doi:10.1371/journal.pone.0343798)
Supplement: S1 File — ssGSEA-Validation Set – Immune infiltration analysis of validation set. rstudio-export – Differences in cell number and proportion. (ZIP) [file pone.0343798.s012.zip › 04_ANN-/09.validation_performance_metrics.csv]

Dataset	AUC	AUC_lower_95CI	AUC_upper_95CI	Best_threshold	Sensitivity	Specificity	Accuracy	Youden_index	PPV	NPV
Validation_Set	0.612822124450031	0.489205201782783	0.73643904711728	0.475311651569759	0.702702702702703	0.511627906976744	0.6	0.214330609679447	0.553191489361702	0.666666666666667
