# Supplementary material for: Based on single-cell and transcriptome analysis of inflammatory pathway biomarkers and their molecular mechanisms in chronic obstructive pulmonary disease
Source: PLoS One. 2026 Feb 25;21(2):e0343798. doi: 10.1371/journal.pone.0343798 (PMC12935203; doi:10.1371/journal.pone.0343798)
Supplement: S1 File — ssGSEA-Validation Set – Immune infiltration analysis of validation set. rstudio-export – Differences in cell number and proportion. (ZIP) [file pone.0343798.s012.zip › 04_ANN-/r-ANN.R]

rm(list = ls())
#setwd("/data/nas1/marui/project/57_YQGY-20118-4/")
setwd('/data4/sfl/project/02.KXG2025021704/')
if (!dir.exists("04_ANN-")){dir.create("04_ANN-")}
setwd("04_ANN-")

## 导入包
library(neuralnet)
library(NeuralNetTools)
library(ggplot2)
library(ggpol)
library(tidyverse)
library(pROC)
library(rms)

## 定义计算性能指标的函数
calculate_performance_metrics <- function(true_labels, predicted_probabilities, dataset_name = "Dataset") {
  # 计算ROC曲线
  roc_obj <- roc(true_labels, predicted_probabilities)
  
  # 计算最佳阈值（Youden指数）
  coords_data <- coords(roc_obj, "best", ret = c("threshold", "specificity", "sensitivity", "accuracy"),
                        best.method = "youden", transpose = TRUE)
  
  # 计算AUC的置信区间
  auc_ci <- ci.auc(roc_obj)
  
  # 收集所有指标
  metrics <- data.frame(
    Dataset = dataset_name,
    AUC = as.numeric(auc(roc_obj)),
    AUC_lower = as.numeric(auc_ci[1]),
    AUC_upper = as.numeric(auc_ci[3]),
    Best_threshold = coords_data["threshold"],
    Sensitivity = coords_data["sensitivity"],
    Specificity = coords_data["specificity"],
    Accuracy = coords_data["accuracy"],
    Youden_index = coords_data["sensitivity"] + coords_data["specificity"] - 1,
    PPV = coords(roc_obj, coords_data["threshold"], ret = "ppv", transpose = TRUE),
    NPV = coords(roc_obj, coords_data["threshold"], ret = "npv", transpose = TRUE)
  )
  
  # 重命名列名
  colnames(metrics) <- c("Dataset", "AUC", "AUC_lower_95CI", "AUC_upper_95CI", 
                         "Best_threshold", "Sensitivity", "Specificity", "Accuracy",
                         "Youden_index", "PPV", "NPV")
  
  return(list(metrics = metrics, roc_obj = roc_obj))
}

## 读取hub基因数据
hubgene <- read.csv("../04_Expression_val/hub-gene.csv", header = T)
# hubgene <- read.csv("../02_intersect/Lasso-SVM_gene.csv", header = T)
hubgene <- hubgene$gene

## 读取训练数据
dat <- read.csv('../00_rawdata/dat(GSE37768).csv', header = T, row.names = 1)
group <- read.csv('../00_rawdata/group(GSE37768).csv', header = T)
hub_exp <- t(dat[hubgene,]) %>% as.data.frame()
hub_exp$group <- group$group

# 保存原始分组用于后续分析
hub_exp$group_original <- hub_exp$group
hub_exp$group <- factor(hub_exp$group, levels = c('COPD', 'Control'))

# 01 建立全连接网络分类器
mlpcla <- neuralnet(group ~ CXCR4 + CXCL12 + VWF + GGT1, data = hub_exp,
                    hidden = c(3), ## 隐藏层神经元数量
                    act.fct = "logistic", ## 激活函数
                    linear.output = FALSE,
                    algorithm = "rprop+")

# 可视化全连接模型的网络结构
pdf("01.ANN.pdf", width = 6, height = 4)
par(cex = 0.6)
plotnet(mlpcla, pos_col = "#e31a1c", neg_col = "grey")
dev.off()

png("01.ANN.png", width = 6, height = 4, units = "in", res = 600)
par(cex = 0.6)
plotnet(mlpcla, pos_col = "#e31a1c", neg_col = "grey")
dev.off()

# 02 重要性绘制
pdf("02.importance.pdf", width = 5, height = 5)
olden(mlpcla) + ggtitle("Variable importance using connection weights")
dev.off()

png("02.importance.png", width = 5, height = 5, units = "in", res = 600)
olden(mlpcla) + ggtitle("Variable importance using connection weights")
dev.off()

# 03 可视化混淆矩阵（训练集）
mlppre <- predict(mlpcla, hub_exp)
mlpprelab <- apply(mlppre, 1, which.max) # 计算出预测的类别

# 使用原始分组创建混淆矩阵
hub_exp$predicted_group <- ifelse(mlppre[, 2] > 0.5, "COPD", "Control")

pdf("03.confusion_matrix.pdf", width = 6, height = 5)
ggplot() + 
  geom_confmat(aes(x = factor(hub_exp$group_original, levels = c("COPD", "Control")), 
                   y = factor(hub_exp$predicted_group, levels = c("COPD", "Control"))),
               normalize = TRUE, text.perc = TRUE) +
  labs(x = "Reference", y = "Prediction") +
  scale_fill_gradient2(low = "darkblue", high = "lightgreen")
dev.off()

png("03.confusion_matrix.png", width = 6, height = 5, units = "in", res = 600)
ggplot() + 
  geom_confmat(aes(x = factor(hub_exp$group_original, levels = c("COPD", "Control")), 
                   y = factor(hub_exp$predicted_group, levels = c("COPD", "Control"))),
               normalize = TRUE, text.perc = TRUE) +
  labs(x = "Reference", y = "Prediction") +
  scale_fill_gradient2(low = "darkblue", high = "lightgreen")
dev.off()

# 04 ROC曲线（训练集）
# 将分组转换为数值（COPD=1, Control=0）
hub_exp$group_numeric <- ifelse(hub_exp$group_original == "COPD", 1, 0)

# 计算性能指标（训练集）
train_predicted <- predict(mlpcla, newdata = hub_exp)
train_metrics <- calculate_performance_metrics(
  true_labels = hub_exp$group_numeric,
  predicted_probabilities = train_predicted[, 2],
  dataset_name = "Training_Set"
)

# 保存训练集性能指标
train_performance <- train_metrics$metrics
write.csv(train_performance, "05.training_performance_metrics.csv", row.names = FALSE)

# 绘制ROC曲线（训练集）
pdf(file = '04.roc.pdf', width = 10, height = 10)
par(pin = c(4, 4), mar = c(6, 6, 6, 1)) 
plot(train_metrics$roc_obj, col = "#F0027F",
     print.auc = TRUE,
     print.auc.x = 0.4, print.auc.y = 0.4,
     legacy.axes = T,
     asp = 1,
     cex.axis = 1.8,
     cex.lab = 2.0,
     cex.main = 2.0,
     print.auc.cex = 2,
     main = 'Training Set ROC Curve',
     font.lab = 2, 
     font.main = 2, 
     font.sub = 2)

# 添加更多统计信息到图中
text(0.4, 0.35, paste("Sensitivity:", round(train_performance$Sensitivity, 3)), 
     cex = 1.5, adj = 0)
text(0.4, 0.30, paste("Specificity:", round(train_performance$Specificity, 3)), 
     cex = 1.5, adj = 0)
text(0.4, 0.25, paste("Accuracy:", round(train_performance$Accuracy, 3)), 
     cex = 1.5, adj = 0)
text(0.4, 0.20, paste("95% CI:", round(train_performance$AUC_lower_95CI, 3), "-", 
                      round(train_performance$AUC_upper_95CI, 3)), 
     cex = 1.5, adj = 0)
dev.off()

png(file = '04.roc.png', width = 10, height = 10, res = 600, units = "in")
par(pin = c(4, 4), mar = c(6, 6, 6, 1)) 
plot(train_metrics$roc_obj, col = "#F0027F",
     print.auc = TRUE,
     print.auc.x = 0.4, print.auc.y = 0.4,
     legacy.axes = T,
     asp = 1,
     cex.axis = 1.8,
     cex.lab = 2.0,
     cex.main = 2.0,
     print.auc.cex = 2,
     main = 'Training Set ROC Curve',
     font.lab = 2, 
     font.main = 2, 
     font.sub = 2)

text(0.4, 0.35, paste("Sensitivity:", round(train_performance$Sensitivity, 3)), 
     cex = 1.5, adj = 0)
text(0.4, 0.30, paste("Specificity:", round(train_performance$Specificity, 3)), 
     cex = 1.5, adj = 0)
text(0.4, 0.25, paste("Accuracy:", round(train_performance$Accuracy, 3)), 
     cex = 1.5, adj = 0)
text(0.4, 0.20, paste("95% CI:", round(train_performance$AUC_lower_95CI, 3), "-", 
                      round(train_performance$AUC_upper_95CI, 3)), 
     cex = 1.5, adj = 0)
dev.off()

## 验证集分析
# 读取验证数据
dat_val <- read.csv('../00_rawdata/dat_fpkm(GSE239897).csv', header = T, row.names = 1)
group_val <- read.csv('../00_rawdata/group(GSE239897).csv', header = T)
hub_exp_val <- t(dat_val[hubgene,]) %>% as.data.frame()
hub_exp_val$group <- group_val$group

# 保存原始分组
hub_exp_val$group_original <- hub_exp_val$group
hub_exp_val$group <- factor(hub_exp_val$group, levels = c('COPD', 'Control'))

# 预测验证集
val_predicted <- predict(mlpcla, hub_exp_val)
hub_exp_val$predicted_group <- ifelse(val_predicted[, 2] > 0.5, "COPD", "Control")

# 07 可视化混淆矩阵（验证集）
pdf("07.confusion_matrix_ver.pdf", width = 6, height = 5)
ggplot() + 
  geom_confmat(aes(x = factor(hub_exp_val$group_original, levels = c("COPD", "Control")), 
                   y = factor(hub_exp_val$predicted_group, levels = c("COPD", "Control"))),
               normalize = TRUE, text.perc = TRUE) +
  labs(x = "Reference", y = "Prediction") +
  scale_fill_gradient2(low = "darkblue", high = "lightgreen")
dev.off()

png("07.confusion_matrix_ver.png", width = 6, height = 5, units = "in", res = 600)
ggplot() + 
  geom_confmat(aes(x = factor(hub_exp_val$group_original, levels = c("COPD", "Control")), 
                   y = factor(hub_exp_val$predicted_group, levels = c("COPD", "Control"))),
               normalize = TRUE, text.perc = TRUE) +
  labs(x = "Reference", y = "Prediction") +
  scale_fill_gradient2(low = "darkblue", high = "lightgreen")
dev.off()

# 08 ROC曲线（验证集）
# 将分组转换为数值
hub_exp_val$group_numeric <- ifelse(hub_exp_val$group_original == "COPD", 1, 0)

# 计算性能指标（验证集）
val_metrics <- calculate_performance_metrics(
  true_labels = hub_exp_val$group_numeric,
  predicted_probabilities = val_predicted[, 2],
  dataset_name = "Validation_Set"
)

# 保存验证集性能指标
val_performance <- val_metrics$metrics
write.csv(val_performance, "09.validation_performance_metrics.csv", row.names = FALSE)

# 合并训练集和验证集性能指标
all_performance <- rbind(train_performance, val_performance)
write.csv(all_performance, "10.all_performance_metrics.csv", row.names = FALSE)

# 绘制ROC曲线（验证集）
pdf(file = '08.roc_ver.pdf', width = 10, height = 10)
par(pin = c(4, 4), mar = c(6, 6, 6, 1)) 
plot(val_metrics$roc_obj, col = "#F0027F",
     print.auc = TRUE,
     print.auc.x = 0.4, print.auc.y = 0.4,
     legacy.axes = T,
     asp = 1,
     cex.axis = 1.8,
     cex.lab = 2.0,
     cex.main = 2.0,
     print.auc.cex = 2,
     main = 'Validation Set ROC Curve',
     font.lab = 2, 
     font.main = 2, 
     font.sub = 2)

# 添加更多统计信息到图中
text(0.4, 0.35, paste("Sensitivity:", round(val_performance$Sensitivity, 3)), 
     cex = 1.5, adj = 0)
text(0.4, 0.30, paste("Specificity:", round(val_performance$Specificity, 3)), 
     cex = 1.5, adj = 0)
text(0.4, 0.25, paste("Accuracy:", round(val_performance$Accuracy, 3)), 
     cex = 1.5, adj = 0)
text(0.4, 0.20, paste("95% CI:", round(val_performance$AUC_lower_95CI, 3), "-", 
                      round(val_performance$AUC_upper_95CI, 3)), 
     cex = 1.5, adj = 0)
dev.off()

png(file = '08.roc_ver.png', width = 10, height = 10, res = 600, units = "in")
par(pin = c(4, 4), mar = c(6, 6, 6, 1)) 
plot(val_metrics$roc_obj, col = "#F0027F",
     print.auc = TRUE,
     print.auc.x = 0.4, print.auc.y = 0.4,
     legacy.axes = T,
     asp = 1,
     cex.axis = 1.8,
     cex.lab = 2.0,
     cex.main = 2.0,
     print.auc.cex = 2,
     main = 'Validation Set ROC Curve',
     font.lab = 2, 
     font.main = 2, 
     font.sub = 2)

text(0.4, 0.35, paste("Sensitivity:", round(val_performance$Sensitivity, 3)), 
     cex = 1.5, adj = 0)
text(0.4, 0.30, paste("Specificity:", round(val_performance$Specificity, 3)), 
     cex = 1.5, adj = 0)
text(0.4, 0.25, paste("Accuracy:", round(val_performance$Accuracy, 3)), 
     cex = 1.5, adj = 0)
text(0.4, 0.20, paste("95% CI:", round(val_performance$AUC_lower_95CI, 3), "-", 
                      round(val_performance$AUC_upper_95CI, 3)), 
     cex = 1.5, adj = 0)
dev.off()

# 创建性能汇总报告
performance_summary <- data.frame(
  Metric = c("AUC", "AUC 95% CI", "Sensitivity", "Specificity", 
             "Accuracy", "PPV", "NPV", "Youden Index"),
  Training_Set = c(
    sprintf("%.3f", train_performance$AUC),
    sprintf("%.3f-%.3f", train_performance$AUC_lower_95CI, train_performance$AUC_upper_95CI),
    sprintf("%.3f", train_performance$Sensitivity),
    sprintf("%.3f", train_performance$Specificity),
    sprintf("%.3f", train_performance$Accuracy),
    sprintf("%.3f", train_performance$PPV),
    sprintf("%.3f", train_performance$NPV),
    sprintf("%.3f", train_performance$Youden_index)
  ),
  Validation_Set = c(
    sprintf("%.3f", val_performance$AUC),
    sprintf("%.3f-%.3f", val_performance$AUC_lower_95CI, val_performance$AUC_upper_95CI),
    sprintf("%.3f", val_performance$Sensitivity),
    sprintf("%.3f", val_performance$Specificity),
    sprintf("%.3f", val_performance$Accuracy),
    sprintf("%.3f", val_performance$PPV),
    sprintf("%.3f", val_performance$NPV),
    sprintf("%.3f", val_performance$Youden_index)
  )
)

write.csv(performance_summary, "11.performance_summary.csv", row.names = FALSE)

cat("\n=============================================\n")
cat("ANN分析完成！输出文件列表：\n")
cat("=============================================\n")
cat("1. 网络结构图: 01.ANN.pdf/png\n")
cat("2. 变量重要性图: 02.importance.pdf/png\n")
cat("3. 训练集混淆矩阵: 03.confusion_matrix.pdf/png\n")
cat("4. 训练集ROC曲线: 04.roc.pdf/png\n")
cat("5. 训练集性能指标: 05.training_performance_metrics.csv\n")
cat("6. 验证集混淆矩阵: 07.confusion_matrix_ver.pdf/png\n")
cat("7. 验证集ROC曲线: 08.roc_ver.pdf/png\n")
cat("8. 验证集性能指标: 09.validation_performance_metrics.csv\n")
cat("9. 合并性能指标: 10.all_performance_metrics.csv\n")
cat("10. 性能汇总表: 11.performance_summary.csv\n")
cat("=============================================\n")
