# Supplementary material for: Based on single-cell and transcriptome analysis of inflammatory pathway biomarkers and their molecular mechanisms in chronic obstructive pulmonary disease
Source: PLoS One. 2026 Feb 25;21(2):e0343798. doi: 10.1371/journal.pone.0343798 (PMC12935203; doi:10.1371/journal.pone.0343798)
Supplement: S1 File — ssGSEA-Validation Set – Immune infiltration analysis of validation set. rstudio-export – Differences in cell number and proportion. (ZIP) [file pone.0343798.s012.zip › 04_ANN-/05.training_performance_metrics.csv]

Dataset	AUC	AUC_lower_95CI	AUC_upper_95CI	Best_threshold	Sensitivity	Specificity	Accuracy	Youden_index	PPV	NPV
Training_Set	0.6	0.408760276159362	0.791239723840638	0.474019373655578	0.5	0.75	0.631578947368421	0.25	0.642857142857143	0.625
