# Supplementary material for: Based on single-cell and transcriptome analysis of inflammatory pathway biomarkers and their molecular mechanisms in chronic obstructive pulmonary disease
Source: PLoS One. 2026 Feb 25;21(2):e0343798. doi: 10.1371/journal.pone.0343798 (PMC12935203; doi:10.1371/journal.pone.0343798)
Supplement: S1 File — ssGSEA-Validation Set – Immune infiltration analysis of validation set. rstudio-export – Differences in cell number and proportion. (ZIP) [file pone.0343798.s012.zip › 04_ANN-/11.performance_summary.csv]

Metric	Training_Set	Validation_Set
AUC	0.600	0.613
AUC 95% CI	0.409-0.791	0.489-0.736
Sensitivity	0.500	0.703
Specificity	0.750	0.512
Accuracy	0.632	0.600
PPV	0.643	0.553
NPV	0.625	0.667
Youden Index	0.250	0.214
