# Supplementary material for: Based on single-cell and transcriptome analysis of inflammatory pathway biomarkers and their molecular mechanisms in chronic obstructive pulmonary disease
Source: PLoS One. 2026 Feb 25;21(2):e0343798. doi: 10.1371/journal.pone.0343798 (PMC12935203; doi:10.1371/journal.pone.0343798)
Supplement: S2 File — (ZIP) [file pone.0343798.s013.zip]

Archive with 2 entries (2 files):
- 07.CellProportion.pdf
- 07.CellProportion.png
