# Supplementary material for: Based on single-cell and transcriptome analysis of inflammatory pathway biomarkers and their molecular mechanisms in chronic obstructive pulmonary disease
Source: PLoS One. 2026 Feb 25;21(2):e0343798. doi: 10.1371/journal.pone.0343798 (PMC12935203; doi:10.1371/journal.pone.0343798)
Supplement: S3 File — (ZIP) [file pone.0343798.s014.zip]

Archive with 16 entries (14 files):
- ssGSEA-Validation Set/
- ssGSEA-Validation Set/ssGSEA-Validation Set/
- ssGSEA-Validation Set/ssGSEA-Validation Set/01.heatmap.pdf
- ssGSEA-Validation Set/ssGSEA-Validation Set/01.heatmap.png
- ssGSEA-Validation Set/ssGSEA-Validation Set/01.ssgsea_result_cell.csv
- ssGSEA-Validation Set/ssGSEA-Validation Set/02.cell_all_wilcox_test.csv
- ssGSEA-Validation Set/ssGSEA-Validation Set/02.cell_diff_wilcox_test.csv
- ssGSEA-Validation Set/ssGSEA-Validation Set/02.ssgsea_Box.pdf
- ssGSEA-Validation Set/ssGSEA-Validation Set/02.ssgsea_Box.png
- ssGSEA-Validation Set/ssGSEA-Validation Set/03.cell_cor.csv
- ssGSEA-Validation Set/ssGSEA-Validation Set/03.cell_corHeatmap.pdf
- ssGSEA-Validation Set/ssGSEA-Validation Set/03.cell_corHeatmap.png
- ssGSEA-Validation Set/ssGSEA-Validation Set/04.correlation.pdf
- ssGSEA-Validation Set/ssGSEA-Validation Set/04.correlation.png
- ssGSEA-Validation Set/ssGSEA-Validation Set/04.correlation_cor.csv
- ssGSEA-Validation Set/ssGSEA-Validation Set/r-ssGSEA.R
