# Supplementary material for: Based on single-cell and transcriptome analysis of inflammatory pathway biomarkers and their molecular mechanisms in chronic obstructive pulmonary disease
Source: PLoS One. 2026 Feb 25;21(2):e0343798. doi: 10.1371/journal.pone.0343798 (PMC12935203; doi:10.1371/journal.pone.0343798)
Supplement: S3 File — (ZIP) [file pone.0343798.s014.zip › ssGSEA-Validation Set/ssGSEA-Validation Set/01.ssgsea_result_cell.csv]

	GSM7676867	GSM7676868	GSM7676869	GSM7676870	GSM7676875	GSM7676876	GSM7676877	GSM7676878	GSM7676879	GSM7676880	GSM7676881	GSM7676882	GSM7676890	GSM7676891	GSM7676892	GSM7676893	GSM7676894	GSM7676895	GSM7676896	GSM7732798	GSM7732799	GSM7732800	GSM7732801	GSM7732802	GSM7732803	GSM7732804	GSM7732805	GSM7732806	GSM7732807	GSM7732808	GSM7732809	GSM7732810	GSM7732811	GSM7732812	GSM7732813	GSM7732814	GSM7732815	GSM7732816	GSM7732817	GSM7732818	GSM7732819	GSM7732820	GSM7732821	GSM7676840	GSM7676841	GSM7676842	GSM7676843	GSM7676844	GSM7676845
Activated B cell	-0.202290176525702	-0.174496792897452	-0.145480131883971	-0.144980186809301	-0.176022996366631	-0.165358288057873	-0.189112325123023	-0.187364536127157	-0.2169076873745	-0.305794600904182	-0.279880033223906	-0.299129150388658	-0.181301148192793	-0.171802450113203	-0.18954692644902	-0.226666510092095	-0.1695675023369	-0.0738010516186577	-0.178153079149734	-0.12327685123961	-0.14624282237867	-0.173367527380429	-0.179421493369212	-0.0828450333587298	-0.125483315827068	-0.130997674964245	-0.104580575125478	-0.194744972203397	-0.192286072570433	-0.183632860739011	-0.145210988016569	-0.143305629368372	-0.0422256727764255	-0.142601432127376	-0.0996813831162575	-0.192482173486631	-0.242667638606931	-0.179709968265509	-0.213634029627267	-0.196600654579897	-0.167083099518764	-0.198082065430754	-0.157447438872905	-0.0770110236459716	0.245167700943115	0.0369159460087932	-0.195800500468854	-0.223026677253064	-0.158830810345147
Activated CD4 T cell	0.134014179998022	0.100846487985685	0.152319478322969	0.119540122567197	-0.0381007968081647	-0.0207309200174229	-0.0236839804528789	0.00139214491862062	0.0690297586031041	0.0128460786159228	-0.0111268599896216	-0.0292589713573239	0.0744782459818422	0.0570673369166686	0.0436497689198109	0.134930808046358	0.082989514836089	0.16218399003892	0.152188507606813	0.20354945045467	0.207476549300955	0.185688209038266	0.139296212013136	0.0783390837716157	0.0457762283063683	0.125642791152144	0.164530320834222	0.185810560917868	0.184735566266197	0.178316866403608	0.132663988481682	0.156328598049701	0.247888396517288	0.12592583700056	0.21240201597158	0.144741491040614	0.0795275487110555	0.0812639625947103	0.102059320336349	0.0333257075340161	0.0478427591386895	0.0180492380999938	0.120980456793749	0.12184947747862	0.338690257686902	0.362422745904685	0.119712786626211	0.0525562466528792	0.148634043393967
Activated CD8 T cell	0.391595404526958	0.361536491801847	0.369401702069709	0.428045709957232	0.320061190496884	0.320888807219673	0.318912338064641	0.320422595597485	0.318200320588449	0.290312318814615	0.278875754683628	0.290048479649228	0.422328843886525	0.424133213293555	0.404954620406381	0.334782122234579	0.377222890381398	0.39031856816564	0.360562767635011	0.491277014917125	0.518360526923288	0.49380798879438	0.509300725788319	0.456729640583507	0.442764110459094	0.446005108896957	0.431683451318576	0.390790431456939	0.408833420900118	0.357456780076605	0.39696643644177	0.504762538443983	0.505989464134269	0.471306409091453	0.469658496506431	0.441261499358273	0.340287715137685	0.371733938229101	0.372093447305136	0.423487304750775	0.405518468837638	0.37824510869484	0.400846114085362	0.486253151748855	0.533687509525659	0.547440742632107	0.450330835011186	0.398172380806956	0.49657303390962
Activated dendritic cell	0.354772747451652	0.364511689079671	0.323998671027216	0.369767201629229	0.261178269601917	0.27860066682701	0.262607116844612	0.274354840445178	0.347017060918654	0.299737058820516	0.297930367737223	0.295422219361468	0.359111656950961	0.336917171269402	0.331154057882247	0.361431561115239	0.394111969494564	0.400991753468976	0.378654086308387	0.383892031733018	0.334556667328868	0.361944610208149	0.339836948508882	0.350894528928004	0.350310582820288	0.369504780733898	0.364733833672648	0.377269227733325	0.345686822876803	0.368460972871995	0.388435397984166	0.331799030650778	0.370908587340183	0.27768795193897	0.342522053305217	0.350866201037129	0.335750647211978	0.337637293366246	0.339989843965535	0.351879472212962	0.316918549524052	0.323403031199815	0.369105854134842	0.312838860791503	0.351496579904116	0.380280174614677	0.315312282411637	0.308230851297853	0.316281841107908
CD56bright natural killer cell	0.268211908634985	0.250685872698012	0.250306376665522	0.266650268304444	0.264828320071186	0.249846672416737	0.257382525241065	0.277341789094802	0.274660060456868	0.247687220340278	0.252357325007333	0.232019217240101	0.258848057570793	0.277249587044136	0.275682858472592	0.2567269203568	0.280561970927673	0.299327775473686	0.295206578331313	0.272715107953078	0.240638922486219	0.235143770090654	0.223810677410924	0.279308613721054	0.253831022168185	0.281680037763641	0.286241004603059	0.244709201373718	0.244936818910256	0.22832656016988	0.300535057418032	0.258496803277657	0.269001944568588	0.237986426691135	0.288850711644931	0.249384796105285	0.249927589445958	0.264854894695891	0.243147867218164	0.25330502193641	0.273060243984136	0.279449214941071	0.268120706739828	0.283535407906585	0.279894081535188	0.330729657589375	0.218395631556929	0.223786658035398	0.217795057938931
CD56dim natural killer cell	0.296109024896517	0.285046377524942	0.312876854133249	0.303624694964601	0.318718771942904	0.325734172839908	0.325260892054871	0.298805911522323	0.315412667183501	0.3363635573814	0.321213605342071	0.364731543643026	0.274578004476053	0.298736183704803	0.323904140573495	0.316901284240058	0.321678873239966	0.270765059702016	0.28653578142723	0.311010493210919	0.313757573612551	0.320477542788851	0.318640921203937	0.32314837637045	0.295915578296725	0.325732212298738	0.309441505293819	0.325221700221731	0.342213794656267	0.341986384958559	0.326830710818024	0.299556264059009	0.311213272481611	0.267577247874418	0.281166642642923	0.311164383453255	0.346354977042335	0.317670282038845	0.344013885865492	0.330268996034015	0.295573620312729	0.276746452541215	0.291432185454143	0.310700583696696	0.323388431939766	0.34298333077061	0.289460183566241	0.269047848990644	0.289819717407896
Central memory CD4 T cell	0.625246600757165	0.613949199672983	0.578524161301813	0.621502675646786	0.594759954810919	0.590006983515578	0.590784388432688	0.600330979553371	0.59960979646689	0.606810453083313	0.606606609053023	0.616792822299866	0.616159913166598	0.593256923704007	0.597008196744201	0.60093334305924	0.631442408278072	0.614026120656199	0.60309857880578	0.637908164957999	0.623356577829428	0.622839898145102	0.627334608767501	0.600756306044724	0.586608574216072	0.599287737550004	0.604948442465594	0.615192045647987	0.5965541892191	0.620522088542356	0.603243086363548	0.646224215103692	0.634859418248203	0.61684736308353	0.62127326142166	0.629914514303484	0.621791700290738	0.61514822297222	0.61284779392858	0.613044281453451	0.593389499860189	0.606807066604746	0.602095604878367	0.611779655564326	0.646175207058605	0.653371248933813	0.586235138505565	0.55110330536533	0.578807412197441
Central memory CD8 T cell	0.502190223976584	0.503078650080936	0.467999876698949	0.497899432454666	0.428034535093902	0.381364783572617	0.420153794992348	0.4361791967704	0.47042693771973	0.428376420512916	0.395516638061869	0.416827286531951	0.452922435115171	0.444841553553973	0.457514606843389	0.472080784088284	0.486272322777439	0.500830854315417	0.511660567836604	0.503125531442209	0.450434707606459	0.468860013257341	0.449401965288985	0.471666029839946	0.470038657972193	0.507733581203809	0.503648173370556	0.473756529370157	0.4467087234955	0.446595196752212	0.473228193720142	0.467795668382804	0.468223314301851	0.423485879840893	0.484762533089356	0.449964657270466	0.436549664712418	0.445082632407104	0.460734881657227	0.46881113525203	0.452344427514963	0.449399473856093	0.475414950005649	0.506947293492687	0.493284235638571	0.52143823987304	0.399418562548204	0.409138300738888	0.440156783899182
Effector memory CD4 T cell	0.173530584882799	0.157626926743741	0.108637068093722	0.153978725236489	0.132818029934514	0.108162530165267	0.121547351706718	0.139328879910772	0.151211079396144	0.149872064313844	0.124906247893032	0.141613296534157	0.150487116987479	0.123714340861413	0.134924585703447	0.140985987246477	0.145600090637501	0.16041687030667	0.186948752194331	0.174275134864465	0.116136199641589	0.118926559589793	0.110177615960854	0.136771140854007	0.0870957126109897	0.110453749146388	0.13049920212295	0.0969481205840714	0.0908907842315544	0.135505379318617	0.0970322989185667	0.0995254064245151	0.131276040272431	0.121724946616513	0.162528933516685	0.148319205357092	0.125567903057778	0.124677961533425	0.133782093496088	0.148359712690638	0.179709250224559	0.138765760873036	0.222941607792975	0.105877589624872	0.132242087416937	0.160727675701478	0.106260810219325	0.0664399725060212	0.110012002216586
Effector memory CD8 T cell	0.385037130763268	0.339008088804183	0.361044354382554	0.383959429099421	0.344020901622668	0.33533624737434	0.372163070898114	0.358620956688082	0.32268191665317	0.331419643073261	0.331300539151698	0.338856203340824	0.425796555322204	0.408993539665013	0.406687267986585	0.315508248058988	0.323336601138748	0.292875452399104	0.316392675756784	0.414874668992852	0.393774513243552	0.419241533241066	0.403709749684167	0.361314367922754	0.334215824172472	0.354422534129617	0.335857604915191	0.35582121723984	0.389758316648619	0.376011608094754	0.333538852356555	0.414503847012651	0.41548337127943	0.399846658535628	0.37812948940141	0.396255776567518	0.361092471903007	0.363489493901679	0.375873855280537	0.394609289508759	0.409133653680917	0.399200469762846	0.397022896757512	0.398123734670841	0.439234537791061	0.432761135812039	0.423750969508278	0.349876360426756	0.446581639263897
Eosinophil	-0.101758379558815	-0.0719128663934679	-0.158745532521695	-0.114587172913413	-0.191725800978095	-0.190451644016274	-0.193730609802492	-0.188525936804775	-0.0446965387060114	0.0631883755457804	-0.0510437043211927	-0.0741844659591343	-0.062398148648451	-0.0366519034948831	-0.0361743094279462	0.0167919016286279	-0.128391786730722	-0.141843693751182	0.0390230036153724	-0.0751816579486763	0.0347533908957159	-0.0753796256485071	-0.0538431796264472	-0.11376066035797	-0.0499168659882259	-0.167058153198471	-0.155240200661557	0.0296147120045053	0.0202454009449697	0.0518959018867216	0.0105671898993617	-0.177010092660171	-0.134944236916499	-0.225407425485426	-0.185704123382392	-0.0357676642811139	-0.0512163360545146	0.0132676300172822	-0.0399333511762284	-0.0207170091790092	-0.204960968262674	-0.187710256710611	-0.0266588844862083	0.000910014016624702	-0.00154401125456845	0.0296311863862501	0.0422476390679212	0.0749856922946006	0.0487372484899476
Gamma delta T cell	0.488683675460359	0.465173766152355	0.447967660338808	0.475215180612499	0.380047515157813	0.362975349978488	0.391451286560111	0.380403922125575	0.401734439372767	0.386215760847041	0.364611925199056	0.358389864192948	0.424135637040774	0.40668579015129	0.42521663249936	0.405193857680453	0.45288358257082	0.424718438340851	0.441062712524111	0.45213815928222	0.400222263409059	0.434333762652722	0.409013418201443	0.449802260905987	0.429974691817727	0.457307429479646	0.466017532809254	0.392944584433949	0.384898405001267	0.388729361421573	0.40252082492355	0.438613894458572	0.450950574860225	0.409504176852123	0.462791085571054	0.399093347899101	0.367348967716134	0.401511273293632	0.393240504403108	0.478836399459579	0.396678790546498	0.404737337847952	0.47574752354638	0.400771188513915	0.44803487978677	0.473388975732361	0.365143079306675	0.331774559669809	0.376086717421109
Immature B cell	0.200994083474512	0.197111089986755	0.175963260235749	0.220960388314356	0.129612683288061	0.0814885035871207	0.101377375524144	0.134728011179584	0.239514253701404	0.229348854297902	0.209877720563261	0.180635948366878	0.158989139957015	0.19674685072612	0.182028710162929	0.188368760147253	0.170726379648581	0.239317443793895	0.249013967071409	0.265543382066777	0.215747484940172	0.20912035001028	0.168588105286906	0.225533444675814	0.170633566522271	0.179143890303353	0.191887867467147	0.194487277757634	0.209576465716436	0.249350399911427	0.21491123005745	0.24121360080139	0.265975505580905	0.19975500358747	0.248269085244895	0.21153229063062	0.154832254643912	0.170245876778024	0.165118473398689	0.0929864116519328	0.116229256375655	0.0910817310880124	0.161689911861569	0.282894209744286	0.453382254879295	0.353932385108696	0.21041691324127	0.141685137244912	0.226298589692251
Immature dendritic cell	0.492850169864584	0.519014249606553	0.486661715260714	0.503060981284014	0.452182903853041	0.462563197278338	0.454582837433742	0.45228842629077	0.515474955191973	0.470495148334276	0.511575187491657	0.461405505283944	0.442767109628342	0.476448114536138	0.46450365805933	0.476062150732143	0.481474672946302	0.490596398746701	0.474236860680384	0.460653822561551	0.488470903397748	0.452609665629464	0.443184414843936	0.463959828028953	0.494144512148507	0.45285526780267	0.486218520461689	0.492999464381096	0.488084717841027	0.475313681754852	0.506093285431635	0.476082720491357	0.489493804510348	0.450996931883299	0.476684980047108	0.448005570301221	0.438480275702914	0.485337972506674	0.469728687069869	0.503375872774574	0.48696283087348	0.473511292628038	0.496237766731337	0.489838785907319	0.450086352224965	0.499363704898729	0.466832906546354	0.49646360964437	0.461690003641528
Macrophage	0.302158728228654	0.301797342156102	0.380395087485215	0.327164010948001	0.20395041273228	0.220805106742325	0.185063076659741	0.220165247931273	0.291436197527325	0.25114030345627	0.230191017614319	0.22570776592335	0.349222666076768	0.296910467008877	0.297793300069243	0.28283236670152	0.283906748295829	0.323902616614521	0.352246002877133	0.322534314719119	0.241051403019435	0.252110737202424	0.22049188960421	0.238875616006299	0.22988488520534	0.265666699570608	0.28636247825824	0.227009396256547	0.242059056284649	0.251572560674502	0.264952590599374	0.251603539135613	0.310067627532595	0.222942874686638	0.292109538575787	0.247703994713923	0.178680726626557	0.217778065041763	0.193277198708389	0.316230653491494	0.294268630359618	0.2895810109844	0.34070311396058	0.226678507333924	0.243475968451654	0.336287761502936	0.172216694236349	0.153831355258164	0.148236887144644
Mast cell	0.397361239841835	0.385710135508719	0.362618672345229	0.408829611970898	0.274699335599002	0.266413248996174	0.266130095487763	0.2940593218175	0.406804062649925	0.307432099852269	0.303462646518194	0.27276245545187	0.402307816569861	0.379624619350408	0.360556820439871	0.365198504660994	0.31596599708793	0.385756928990959	0.398251958558028	0.383169075307151	0.313962531915613	0.3237918945976	0.299589800871933	0.387479386003145	0.391618628412135	0.366457228325909	0.365317028835977	0.405703360865599	0.354983012250225	0.334736621350695	0.421020272278894	0.415795925753164	0.425580493448208	0.388959422207688	0.444282064134689	0.392261267302127	0.37352174655628	0.412406051180421	0.376309514626592	0.349354253837084	0.361360695397258	0.312413933916149	0.431777671570059	0.433373512652642	0.380407074934595	0.462556691305353	0.363423176210607	0.310507201679549	0.406659344876262
MDSC	0.599426330708303	0.5719681134515	0.644678690794398	0.630098541682398	0.430364525424464	0.476070888154096	0.459043114897054	0.473612156927413	0.57013072197398	0.54394260442401	0.533702067063082	0.546511214334407	0.584311557574035	0.548487276302704	0.546936491530229	0.553833092074398	0.546897522008044	0.612406129263954	0.588857540366952	0.657320655572311	0.577040535587076	0.599281770499732	0.561451267153138	0.565232874045466	0.536306862218876	0.581714160371357	0.576435628812925	0.556685439308481	0.577701108626765	0.606502996283373	0.570666185816469	0.569680981254439	0.65670007186713	0.561232221920379	0.60916142209154	0.560353820506938	0.495398921317698	0.533272663909097	0.516682238067691	0.555869568355747	0.534682281142979	0.548681534115606	0.582027085302201	0.542896148519376	0.62746828489042	0.694205399095818	0.469097811689872	0.404619835275665	0.500548985993023
Memory B cell	-0.0336816350549622	-0.0812855996716612	-0.00563651920208729	-0.0516724001301353	-0.115206633905266	-0.117393692565846	-0.131474861534194	-0.0878513803171494	-0.0716290712316284	-0.138872954270928	-0.117008381640758	-0.149702725496472	-0.033101000898256	-0.0803570232666504	-0.0870110523224349	0.00598899169449281	-0.0529827587798493	-0.00544232753439033	0.0481522397057989	-0.0914882121835625	-0.111263422468938	-0.104287169670873	-0.114072580606086	-0.0609198742298862	-0.0926754845811502	-0.0347954540804923	-0.0329584135753123	0.00286020265035509	-0.0142848086100402	-0.0439530529125902	-0.00544848661330384	-0.0295613597013311	-0.0574105101852023	-0.00538245213996548	-0.0028657285840072	-0.0668027987929704	-0.0668990308828031	-0.0416813345269973	-0.0697853829869808	-0.0460651352459855	-0.0690440759653697	-0.086220215589022	0.00598882095237992	-0.0618012694208322	0.108654530582004	0.0828281491745051	-0.0958854042229884	-0.127817701509866	-0.0298196627124545
Monocyte	0.410170278828014	0.372216324513518	0.377517675952346	0.39380473270567	0.363743432790757	0.369711995807484	0.362074475063324	0.3655020332449	0.398209209081675	0.395692346436912	0.368108180290462	0.391941939133967	0.417080337843666	0.375562244540355	0.384160443054943	0.410493924895286	0.406191869872784	0.401321170085003	0.396466812209641	0.41434929901503	0.405919532548654	0.398278998534294	0.414750664012348	0.386337813864198	0.369934789907222	0.396324907826739	0.382226183130218	0.395845033939018	0.388793058433237	0.40419011624042	0.383334476332119	0.425934185013534	0.418821483594624	0.409520453990139	0.397672363204288	0.386585469285543	0.361451100434769	0.371664610012185	0.369816608238814	0.37914419163518	0.382503777017851	0.389821801403685	0.387159655247379	0.372044802252288	0.421355340408818	0.422009772004625	0.364023342544667	0.3634168705913	0.388567485487526
Natural killer cell	0.407920775344044	0.415757216195308	0.369779998439947	0.405324937138139	0.352653959099163	0.352732214107103	0.344978993427686	0.366543961127049	0.400983368572758	0.390877989554219	0.381945531947003	0.37564074525099	0.38562093070396	0.38951086121104	0.395451974042228	0.402430134629255	0.367489123914995	0.395556041183192	0.399295611769563	0.428548374948872	0.403330838188073	0.401578030875931	0.395838943599878	0.406774415981024	0.400714621491646	0.433127776798983	0.406908072627288	0.377088243979284	0.379228971903468	0.383750903817681	0.392539075821688	0.409311582790649	0.425513146470888	0.39682533824749	0.418404868114487	0.405126280773215	0.378419948224298	0.391920501687389	0.379377570295394	0.393908505612247	0.376377549529585	0.386309014218659	0.378432552405153	0.402593532733839	0.427119853349868	0.414258778831684	0.386460155380828	0.368850135969517	0.391895759799474
Natural killer T cell	0.270354900673434	0.271832096855262	0.242279627684765	0.264043244006725	0.205735721215126	0.174181734894974	0.220315033539401	0.216292212036835	0.242278738476092	0.197360261965495	0.207942586694643	0.232033100725031	0.239054863780756	0.207692953451288	0.209366114614005	0.20784448968645	0.218140811620139	0.22835205648361	0.236976053361959	0.295349704059403	0.238477099103921	0.251906242043819	0.245944192625064	0.267801950641185	0.231226409621195	0.268763080817629	0.251184057803763	0.221014418648596	0.210760134673401	0.211107744475294	0.222984377898348	0.223355849988958	0.216312177263149	0.213173371285062	0.25790202801277	0.231057551479347	0.231896175330258	0.221203092584637	0.235934106603458	0.227716701154634	0.251018863493482	0.245137145613898	0.253661661023716	0.258524854647045	0.250758878449265	0.267682930151685	0.221985824166226	0.169392475833948	0.236987862809604
Neutrophil	0.250641335325245	0.246931428384718	0.278402517424953	0.268446948574424	-0.166062530288178	0.191106894998196	-0.12823710446461	0.0446437761770843	0.200005607448917	-0.139501217354509	-0.107805948844737	-0.160087909220821	0.4024679434912	0.376266391009098	0.330929795590588	0.100882763813827	0.0429295042466345	0.159583664027027	0.125320584327637	0.257724346589347	-0.0244175414583507	0.121832230560344	-0.014923849190451	0.0829373797170587	0.20646059556607	0.18099300186754	0.187526385895653	0.124245403066426	0.0483564619918331	0.0793547065887991	0.263035172122991	0.0557390362845271	0.217609539285472	-0.0781182398161056	0.135721068454371	0.0771057915584228	0.0019727884045292	0.0831784997601901	0.0581510206709865	0.146849696521723	0.0880507258422961	-0.139532428037382	0.284999018219058	0.109580411727076	0.0663364105308357	0.275815328030691	-0.208085870024969	-0.160188540409993	0.0258989145215619
Plasmacytoid dendritic cell	0.437299062336787	0.426535773604354	0.382687787604369	0.446216648670182	0.386359991178188	0.387219148498538	0.380581249847094	0.402893481747949	0.438004852683725	0.403916599701461	0.406484195438248	0.407217284542538	0.450321785608123	0.432539360959643	0.432670183849228	0.426393575018644	0.434473088978593	0.447514914042975	0.418925443580553	0.428955448788463	0.393562736267487	0.403321697237939	0.40651151983415	0.411345617606643	0.412341021842272	0.409813157395911	0.403347420186811	0.447572481176417	0.420441091667635	0.426508068612127	0.459012398767656	0.454034951983357	0.44351767609583	0.417917872896872	0.436096932666845	0.419392807864872	0.417938340807942	0.435268067867091	0.401144504409652	0.441372400029808	0.42643844134501	0.423821658550334	0.437333838765639	0.418732528822671	0.408252491583707	0.456269728998098	0.374893264829776	0.39181895982619	0.378861895638721
Regulatory T cell	0.39613891649547	0.38938087407402	0.423082866223925	0.417778176211484	0.325731342193555	0.319459853268487	0.328967651635141	0.348609432477183	0.331499819712804	0.308337980488452	0.304064184378025	0.339753701690575	0.323561207208713	0.327425290891909	0.315927277684181	0.374568532453302	0.383406671611852	0.386603687020888	0.384487905513605	0.429700196371936	0.368996877713597	0.366794009553804	0.347593293897783	0.386174204788017	0.362136832583134	0.385030863864818	0.407121186815357	0.406824885829121	0.375028649853952	0.410400719446789	0.402518229161718	0.371230600932045	0.435797128175526	0.371207579788075	0.400904555065374	0.354927115050531	0.319350569669147	0.35189051414319	0.340024729735876	0.364361160414563	0.35617413452512	0.354522476043632	0.347843764811205	0.33208515972794	0.417286378137524	0.506006728489501	0.295110086516696	0.242069534782713	0.308137254525701
T follicular helper cell	0.215557214516833	0.166431663121293	0.259350515337372	0.233173116382258	0.123878451480744	0.0721640478841242	0.101003284929515	0.116304685250037	0.199110947639327	0.143782105135619	0.135425525275497	0.135705050787086	0.180587217010515	0.151133681178861	0.164530409449579	0.196060476475129	0.211262694029125	0.222279265289275	0.237148980694026	0.253328388907397	0.175887613648531	0.181183963489725	0.176751508639532	0.199186019607534	0.162935579949434	0.199280430421243	0.210657645820123	0.159048296424026	0.181755146077532	0.199163361075603	0.19788046827299	0.182408689245503	0.236012976035485	0.164605659009022	0.219469888302476	0.174607009318812	0.136762645545556	0.166553303497438	0.150952925397017	0.154426584701838	0.13440396239154	0.144679234600594	0.202632129211701	0.171350832906638	0.213682824142023	0.277191144744418	0.15144114414796	0.114549709119809	0.168345447852073
Type 1 T helper cell	0.137851478131909	0.115511434172461	0.0515810046572275	0.121762460693497	0.0798780969833588	0.0625837911526094	0.0854645760107775	0.102390236858144	0.0951022300917197	0.0931823430340135	0.077600094553245	0.0925260855810651	0.149161731523695	0.119342599813199	0.125555319378138	0.119128896670313	0.114337157320685	0.118945063902378	0.126661538299895	0.160445708878343	0.13611826494171	0.138095546010527	0.13681676860807	0.113162317753372	0.0937263753498092	0.131711066051602	0.130602563836085	0.125079355353177	0.100397473830183	0.114161084625658	0.100436727819659	0.138419300611423	0.143183890852029	0.0955264043450747	0.133964970528466	0.130001207607169	0.113892359771503	0.113300523444817	0.115928619263873	0.111998259271893	0.121066463255346	0.117005504296992	0.132057290178405	0.148539703915425	0.180444582884282	0.207948376177198	0.134359490311077	0.0738666780447393	0.127055365209404
Type 17 T helper cell	-0.0874023848332572	-0.0856569978880811	-0.112846966732306	-0.0903671346274222	-0.0889289217981678	-0.126460348062299	-0.118483493759783	-0.11872380641433	-0.0666016589928256	-0.0496291042861417	-0.0815657522896358	-0.0799177840383631	-0.0533118874518011	-0.0327201544737073	-0.0507003639476461	-0.0821694639397445	-0.0719859686451901	-0.0772615957917882	-0.118620176105888	-0.0263790048621015	-0.0443030650087507	-0.0619798994514469	-0.0827390424841768	-0.0689594989602303	-0.0778858726208979	-0.0464750416390171	-0.0432834256721939	-0.00452179977984491	-0.0733424874592018	-0.0410093065469885	-0.0430269688424083	-0.0772247940359638	0.00226294653219939	-0.0951708221193924	-0.0595866098820473	-0.0967303936192622	-0.0913982308783107	-0.0679175298130859	-0.0891156788451622	-0.0838924224680797	-0.0957281259359681	-0.129046352310902	-0.0784781476335854	-0.0409461730280862	-0.0374411848791818	0.0444109664495001	-0.0633679515722642	-0.0480959863848714	-0.0442724893131789
Type 2 T helper cell	0.241833855420484	0.2118286906013	0.201361719002331	0.214163230057989	0.224501934855895	0.220779752370752	0.212357633496338	0.229939160080562	0.19867952857984	0.208847541619662	0.169518196739629	0.160741184854901	0.218797819970031	0.210326336203654	0.219906654735346	0.241900882526408	0.241052414898108	0.239079930679852	0.273416182485011	0.246849417532584	0.259052298407667	0.225992294135443	0.232539665981277	0.256434239067011	0.247950809794536	0.247347083483733	0.276687689036921	0.234134539882485	0.249614685289308	0.203407164478088	0.263894186664666	0.263086594208495	0.26154740476597	0.269018770715474	0.274352173240543	0.254632825963844	0.230316720716598	0.243196215443342	0.238446981707744	0.20726772972997	0.236767553846371	0.198758650243585	0.238038367719435	0.254151172257874	0.297290604962692	0.285871944395866	0.229555982983644	0.186005867136548	0.240534690387914
[truncated: 31 more columns]
