# Supplementary material for: Based on single-cell and transcriptome analysis of inflammatory pathway biomarkers and their molecular mechanisms in chronic obstructive pulmonary disease
Source: PLoS One. 2026 Feb 25;21(2):e0343798. doi: 10.1371/journal.pone.0343798 (PMC12935203; doi:10.1371/journal.pone.0343798)
Supplement: S3 File — (ZIP) [file pone.0343798.s014.zip › ssGSEA-Validation Set/ssGSEA-Validation Set/02.cell_all_wilcox_test.csv]

pvalue	padj	immune_cell	sig
0.000612765090367878	0.00190638028114451	Activated B cell	Activated B cell***
0.00208215193705757	0.00530002311251019	Activated CD4 T cell	Activated CD4 T cell**
1.24867734137674e-06	9.77964021695777e-06	Activated CD8 T cell	Activated CD8 T cell****
0.513779815877966	0.575433393783322	Activated dendritic cell	Activated dendritic cell
0.715343927450412	0.770370383408136	CD56bright natural killer cell	CD56bright natural killer cell
0.299109720913749	0.380685099344771	CD56dim natural killer cell	CD56dim natural killer cell
0.387179428412202	0.471348869371376	Central memory CD4 T cell	Central memory CD4 T cell
0.855339595658461	0.855339595658461	Central memory CD8 T cell	Central memory CD8 T cell
0.000238303934491387	0.000834063770719853	Effector memory CD4 T cell	Effector memory CD4 T cell***
1.4086883036385e-05	7.88865450037558e-05	Effector memory CD8 T cell	Effector memory CD8 T cell****
7.67253426405858e-13	2.1483095939364e-11	Eosinophil	Eosinophil****
0.0532775383724975	0.0877512396723488	Gamma delta T cell	Gamma delta T cell
0.00099342048456387	0.00278157735677884	Immature B cell	Immature B cell***
0.773435027575817	0.802080769337884	Immature dendritic cell	Immature dendritic cell
0.000127410401063037	0.000509641604252147	Macrophage	Macrophage***
4.96240387487687e-07	6.94736542482762e-06	Mast cell	Mast cell****
0.252371984985638	0.33649597998085	MDSC	MDSC
0.0509052430868238	0.0877512396723488	Memory B cell	Memory B cell
0.148479183588473	0.207870857023862	Monocyte	Monocyte
0.0384385902622912	0.0768771805245823	Natural killer cell	Natural killer cell*
0.0443074050638024	0.0827071561190978	Natural killer T cell	Natural killer T cell*
0.109487774715363	0.161350404843693	Neutrophil	Neutrophil
3.6631406483246e-05	0.000170946563588481	Plasmacytoid dendritic cell	Plasmacytoid dendritic cell****
0.00973274227562885	0.0209628295167391	Regulatory T cell	Regulatory T cell**
0.425267391638669	0.496145290245114	T follicular helper cell	T follicular helper cell
1.3970914595654e-06	9.77964021695777e-06	Type 1 T helper cell	Type 1 T helper cell****
0.00486910870055359	0.0113612536346251	Type 17 T helper cell	Type 17 T helper cell**
0.0680091675624741	0.105792038430515	Type 2 T helper cell	Type 2 T helper cell
