# Supplementary material for: Based on single-cell and transcriptome analysis of inflammatory pathway biomarkers and their molecular mechanisms in chronic obstructive pulmonary disease
Source: PLoS One. 2026 Feb 25;21(2):e0343798. doi: 10.1371/journal.pone.0343798 (PMC12935203; doi:10.1371/journal.pone.0343798)
Supplement: S3 File — (ZIP) [file pone.0343798.s014.zip › ssGSEA-Validation Set/ssGSEA-Validation Set/02.cell_diff_wilcox_test.csv]

pvalue	padj	immune_cell	sig
0.000612765090367878	0.00190638028114451	Activated B cell	Activated B cell***
0.00208215193705757	0.00530002311251019	Activated CD4 T cell	Activated CD4 T cell**
1.24867734137674e-06	9.77964021695777e-06	Activated CD8 T cell	Activated CD8 T cell****
0.000238303934491387	0.000834063770719853	Effector memory CD4 T cell	Effector memory CD4 T cell***
1.4086883036385e-05	7.88865450037558e-05	Effector memory CD8 T cell	Effector memory CD8 T cell****
7.67253426405858e-13	2.1483095939364e-11	Eosinophil	Eosinophil****
0.00099342048456387	0.00278157735677884	Immature B cell	Immature B cell***
0.000127410401063037	0.000509641604252147	Macrophage	Macrophage***
4.96240387487687e-07	6.94736542482762e-06	Mast cell	Mast cell****
0.0384385902622912	0.0768771805245823	Natural killer cell	Natural killer cell*
0.0443074050638024	0.0827071561190978	Natural killer T cell	Natural killer T cell*
3.6631406483246e-05	0.000170946563588481	Plasmacytoid dendritic cell	Plasmacytoid dendritic cell****
0.00973274227562885	0.0209628295167391	Regulatory T cell	Regulatory T cell**
1.3970914595654e-06	9.77964021695777e-06	Type 1 T helper cell	Type 1 T helper cell****
0.00486910870055359	0.0113612536346251	Type 17 T helper cell	Type 17 T helper cell**
