# Supplementary material for: Based on single-cell and transcriptome analysis of inflammatory pathway biomarkers and their molecular mechanisms in chronic obstructive pulmonary disease
Source: PLoS One. 2026 Feb 25;21(2):e0343798. doi: 10.1371/journal.pone.0343798 (PMC12935203; doi:10.1371/journal.pone.0343798)
Supplement: S3 File — (ZIP) [file pone.0343798.s014.zip › ssGSEA-Validation Set/ssGSEA-Validation Set/03.cell_cor.csv]

	cell1	cell2	Correlation	Pvalue
1	Activated B cell	Activated B cell	1	0
2	Activated CD4 T cell	Activated B cell	0.622034692920769	1.33116512057461e-12
3	Activated CD8 T cell	Activated B cell	0.703609939052977	3.88517714444166e-12
4	Effector memory CD4 T cell	Activated B cell	-0.0544538209095171	0.856587327911166
5	Effector memory CD8 T cell	Activated B cell	0.426535396155649	1.37063171366671e-05
6	Eosinophil	Activated B cell	0.122644163150492	0.123484828776809
7	Immature B cell	Activated B cell	0.652039381153305	1.04476337639016e-13
8	Macrophage	Activated B cell	0.0325597749648383	0.997583537430729
9	Mast cell	Activated B cell	0.478949835911861	0.000205354223337373
10	Natural killer cell	Activated B cell	0.532114392873887	1.52886389004164e-05
11	Natural killer T cell	Activated B cell	0.437810595405532	0.00220978103416288
12	Plasmacytoid dendritic cell	Activated B cell	-0.0401078293483357	0.652259618991665
13	Regulatory T cell	Activated B cell	0.338326300984529	0.000449992711863291
14	Type 1 T helper cell	Activated B cell	0.543834974214721	7.19171836662472e-08
15	Type 17 T helper cell	Activated B cell	0.426980778246601	0.000240219556388397
16	Activated B cell	Activated CD4 T cell	0.622034692920769	1.33116512057461e-12
17	Activated CD4 T cell	Activated CD4 T cell	1	0
18	Activated CD8 T cell	Activated CD4 T cell	0.678715424285044	2.44312526654638e-14
19	Effector memory CD4 T cell	Activated CD4 T cell	0.0564932020628223	0.194037131983223
20	Effector memory CD8 T cell	Activated CD4 T cell	0.509681200187529	2.45210482014769e-08
21	Eosinophil	Activated CD4 T cell	0.345616502578528	0.00101514507637031
22	Immature B cell	Activated CD4 T cell	0.701804969526489	2.49387708541407e-16
23	Macrophage	Activated CD4 T cell	0.133216127519925	0.0581373805008837
24	Mast cell	Activated CD4 T cell	0.567651195499297	4.48656836760413e-11
25	Natural killer cell	Activated CD4 T cell	0.58483356774496	4.04323182478931e-11
26	Natural killer T cell	Activated CD4 T cell	0.514861697140178	1.57308695922834e-07
27	Plasmacytoid dendritic cell	Activated CD4 T cell	0.0180496952648851	0.441058596590128
28	Regulatory T cell	Activated CD4 T cell	0.523980309423347	1.3034274482611e-09
29	Type 1 T helper cell	Activated CD4 T cell	0.731340834505392	9.08243056926906e-18
30	Type 17 T helper cell	Activated CD4 T cell	0.485982184716362	3.01615439636002e-07
31	Activated B cell	Activated CD8 T cell	0.703609939052977	3.88517714444166e-12
32	Activated CD4 T cell	Activated CD8 T cell	0.678715424285044	2.44312526654638e-14
33	Activated CD8 T cell	Activated CD8 T cell	1	0
34	Effector memory CD4 T cell	Activated CD8 T cell	-0.150093764650727	0.420404222535011
35	Effector memory CD8 T cell	Activated CD8 T cell	0.73384903891233	4.76807188023326e-14
36	Eosinophil	Activated CD8 T cell	0.262283169245195	0.0155870286490031
37	Immature B cell	Activated CD8 T cell	0.583380215658697	2.56184288424389e-09
38	Macrophage	Activated CD8 T cell	-0.0876230661040788	0.951560114769197
39	Mast cell	Activated CD8 T cell	0.546835443037975	1.89452839660937e-09
40	Natural killer cell	Activated CD8 T cell	0.671917487107361	9.12339988785442e-12
41	Natural killer T cell	Activated CD8 T cell	0.495663384903891	1.38246130870744e-06
42	Plasmacytoid dendritic cell	Activated CD8 T cell	-0.0899906235349273	0.878292677703351
43	Regulatory T cell	Activated CD8 T cell	0.199742147210502	0.00596344949544646
44	Type 1 T helper cell	Activated CD8 T cell	0.709118612283169	2.59316448537568e-13
45	Type 17 T helper cell	Activated CD8 T cell	0.458485700890764	8.31994389562784e-06
46	Activated B cell	Effector memory CD4 T cell	-0.0544538209095171	0.856587327911166
47	Activated CD4 T cell	Effector memory CD4 T cell	0.0564932020628223	0.194037131983223
48	Activated CD8 T cell	Effector memory CD4 T cell	-0.150093764650727	0.420404222535011
49	Effector memory CD4 T cell	Effector memory CD4 T cell	1	0
50	Effector memory CD8 T cell	Effector memory CD4 T cell	-0.0163384903891233	0.47744055440068
51	Eosinophil	Effector memory CD4 T cell	-0.356118143459916	0.00234442278580408
52	Immature B cell	Effector memory CD4 T cell	0.118659165494609	0.0527200663899893
53	Macrophage	Effector memory CD4 T cell	0.612939521800281	1.50355141076725e-12
54	Mast cell	Effector memory CD4 T cell	0.0155883731833099	0.0958085694711243
55	Natural killer cell	Effector memory CD4 T cell	0.178410689170183	0.0149005556244723
56	Natural killer T cell	Effector memory CD4 T cell	0.379723394280356	1.23997605672486e-06
57	Plasmacytoid dendritic cell	Effector memory CD4 T cell	0.40267229254571	0.000376592377331318
58	Regulatory T cell	Effector memory CD4 T cell	0.392780121894046	6.11829629827771e-06
59	Type 1 T helper cell	Effector memory CD4 T cell	0.159399906235349	0.00421895799998016
60	Type 17 T helper cell	Effector memory CD4 T cell	-0.163384903891233	0.398849907600405
61	Activated B cell	Effector memory CD8 T cell	0.426535396155649	1.37063171366671e-05
62	Activated CD4 T cell	Effector memory CD8 T cell	0.509681200187529	2.45210482014769e-08
63	Activated CD8 T cell	Effector memory CD8 T cell	0.73384903891233	4.76807188023326e-14
64	Effector memory CD4 T cell	Effector memory CD8 T cell	-0.0163384903891233	0.47744055440068
65	Effector memory CD8 T cell	Effector memory CD8 T cell	1	0
66	Eosinophil	Effector memory CD8 T cell	0.298077824660103	0.0125529502111525
67	Immature B cell	Effector memory CD8 T cell	0.411814345991561	8.71768530548167e-07
68	Macrophage	Effector memory CD8 T cell	-0.073230192217534	0.74867835321294
69	Mast cell	Effector memory CD8 T cell	0.472339428035631	1.29253143104405e-08
70	Natural killer cell	Effector memory CD8 T cell	0.501734646038444	3.16739508994289e-08
71	Natural killer T cell	Effector memory CD8 T cell	0.404688232536334	5.0567788339927e-07
72	Plasmacytoid dendritic cell	Effector memory CD8 T cell	-0.0940459446788561	0.423450621493125
73	Regulatory T cell	Effector memory CD8 T cell	0.161392405063291	0.00436709869610002
74	Type 1 T helper cell	Effector memory CD8 T cell	0.623206751054852	8.31604690358729e-12
75	Type 17 T helper cell	Effector memory CD8 T cell	0.254969526488514	0.0148308237235785
76	Activated B cell	Eosinophil	0.122644163150492	0.123484828776809
77	Activated CD4 T cell	Eosinophil	0.345616502578528	0.00101514507637031
78	Activated CD8 T cell	Eosinophil	0.262283169245195	0.0155870286490031
79	Effector memory CD4 T cell	Eosinophil	-0.356118143459916	0.00234442278580408
80	Effector memory CD8 T cell	Eosinophil	0.298077824660103	0.0125529502111525
81	Eosinophil	Eosinophil	1	0
82	Immature B cell	Eosinophil	0.31797937177684	0.00695883756126007
83	Macrophage	Eosinophil	-0.351242381622128	0.00192279602132185
84	Mast cell	Eosinophil	0.395100796999531	0.00150144807833557
85	Natural killer cell	Eosinophil	0.102648851383029	0.28621246075738
86	Natural killer T cell	Eosinophil	0.00482887951242382	0.940646000343247
87	Plasmacytoid dendritic cell	Eosinophil	-0.26249413970933	0.0434276775830059
88	Regulatory T cell	Eosinophil	-0.240764181903422	0.0436351877076423
89	Type 1 T helper cell	Eosinophil	0.325363338021566	0.00263893235204621
90	Type 17 T helper cell	Eosinophil	0.394585091420534	0.000326649734210829
91	Activated B cell	Immature B cell	0.652039381153305	1.04476337639016e-13
92	Activated CD4 T cell	Immature B cell	0.701804969526489	2.49387708541407e-16
93	Activated CD8 T cell	Immature B cell	0.583380215658697	2.56184288424389e-09
94	Effector memory CD4 T cell	Immature B cell	0.118659165494609	0.0527200663899893
95	Effector memory CD8 T cell	Immature B cell	0.411814345991561	8.71768530548167e-07
96	Eosinophil	Immature B cell	0.31797937177684	0.00695883756126007
97	Immature B cell	Immature B cell	1	0
98	Macrophage	Immature B cell	0.107219878105954	0.0732295567435513
99	Mast cell	Immature B cell	0.516408813877168	2.70405333000182e-08
100	Natural killer cell	Immature B cell	0.580215658696671	6.75008855216864e-11
101	Natural killer T cell	Immature B cell	0.411275199249883	3.02678968822951e-08
102	Plasmacytoid dendritic cell	Immature B cell	0.0639943741209564	0.497677037589291
103	Regulatory T cell	Immature B cell	0.2971870604782	6.4511891186142e-06
104	Type 1 T helper cell	Immature B cell	0.592217533989686	3.38190671351399e-13
105	Type 17 T helper cell	Immature B cell	0.416901078293483	0.000144704962155152
106	Activated B cell	Macrophage	0.0325597749648383	0.997583537430729
107	Activated CD4 T cell	Macrophage	0.133216127519925	0.0581373805008837
108	Activated CD8 T cell	Macrophage	-0.0876230661040788	0.951560114769197
109	Effector memory CD4 T cell	Macrophage	0.612939521800281	1.50355141076725e-12
110	Effector memory CD8 T cell	Macrophage	-0.073230192217534	0.74867835321294
111	Eosinophil	Macrophage	-0.351242381622128	0.00192279602132185
112	Immature B cell	Macrophage	0.107219878105954	0.0732295567435513
113	Macrophage	Macrophage	1	0
114	Mast cell	Macrophage	0.159540553211439	0.00728017628447081
115	Natural killer cell	Macrophage	0.241654946085326	0.00172668813473602
116	Natural killer T cell	Macrophage	0.298007501172058	2.31955879190701e-05
117	Plasmacytoid dendritic cell	Macrophage	0.613853727144866	7.28197089899528e-09
118	Regulatory T cell	Macrophage	0.492358180965776	8.47888275691585e-09
119	Type 1 T helper cell	Macrophage	0.155039849976559	0.0311768486183012
120	Type 17 T helper cell	Macrophage	-0.0549695264885138	0.895599997409234
121	Activated B cell	Mast cell	0.478949835911861	0.000205354223337373
122	Activated CD4 T cell	Mast cell	0.567651195499297	4.48656836760413e-11
123	Activated CD8 T cell	Mast cell	0.546835443037975	1.89452839660937e-09
124	Effector memory CD4 T cell	Mast cell	0.0155883731833099	0.0958085694711243
125	Effector memory CD8 T cell	Mast cell	0.472339428035631	1.29253143104405e-08
126	Eosinophil	Mast cell	0.395100796999531	0.00150144807833557
127	Immature B cell	Mast cell	0.516408813877168	2.70405333000182e-08
128	Macrophage	Mast cell	0.159540553211439	0.00728017628447081
129	Mast cell	Mast cell	1	0
130	Natural killer cell	Mast cell	0.640201593999062	1.27961246612462e-15
131	Natural killer T cell	Mast cell	0.580707923112986	1.73262256825936e-12
132	Plasmacytoid dendritic cell	Mast cell	0.124683544303797	0.126554415668958
133	Regulatory T cell	Mast cell	0.25464135021097	5.29326353620546e-05
134	Type 1 T helper cell	Mast cell	0.714135021097046	1.25679709298689e-16
135	Type 17 T helper cell	Mast cell	0.370604781997187	0.000134948788600936
136	Activated B cell	Natural killer cell	0.532114392873887	1.52886389004164e-05
137	Activated CD4 T cell	Natural killer cell	0.58483356774496	4.04323182478931e-11
138	Activated CD8 T cell	Natural killer cell	0.671917487107361	9.12339988785442e-12
139	Effector memory CD4 T cell	Natural killer cell	0.178410689170183	0.0149005556244723
140	Effector memory CD8 T cell	Natural killer cell	0.501734646038444	3.16739508994289e-08
141	Eosinophil	Natural killer cell	0.102648851383029	0.28621246075738
142	Immature B cell	Natural killer cell	0.580215658696671	6.75008855216864e-11
143	Macrophage	Natural killer cell	0.241654946085326	0.00172668813473602
144	Mast cell	Natural killer cell	0.640201593999062	1.27961246612462e-15
145	Natural killer cell	Natural killer cell	1	0
146	Natural killer T cell	Natural killer cell	0.68469292076887	1.71855297505727e-16
147	Plasmacytoid dendritic cell	Natural killer cell	0.177074542897328	0.0503456015566622
148	Regulatory T cell	Natural killer cell	0.51446319737459	5.01348466523998e-09
149	Type 1 T helper cell	Natural killer cell	0.667627754336615	2.35371398503966e-15
150	Type 17 T helper cell	Natural killer cell	0.389545241443976	5.66076460790286e-05
151	Activated B cell	Natural killer T cell	0.437810595405532	0.00220978103416288
152	Activated CD4 T cell	Natural killer T cell	0.514861697140178	1.57308695922834e-07
153	Activated CD8 T cell	Natural killer T cell	0.495663384903891	1.38246130870744e-06
154	Effector memory CD4 T cell	Natural killer T cell	0.379723394280356	1.23997605672486e-06
155	Effector memory CD8 T cell	Natural killer T cell	0.404688232536334	5.0567788339927e-07
156	Eosinophil	Natural killer T cell	0.00482887951242382	0.940646000343247
157	Immature B cell	Natural killer T cell	0.411275199249883	3.02678968822951e-08
158	Macrophage	Natural killer T cell	0.298007501172058	2.31955879190701e-05
159	Mast cell	Natural killer T cell	0.580707923112986	1.73262256825936e-12
160	Natural killer cell	Natural killer T cell	0.68469292076887	1.71855297505727e-16
161	Natural killer T cell	Natural killer T cell	1	0
162	Plasmacytoid dendritic cell	Natural killer T cell	0.0659634317862166	0.197653999742695
163	Regulatory T cell	Natural killer T cell	0.474144397562119	1.05916436625629e-09
164	Type 1 T helper cell	Natural killer T cell	0.730848570089076	8.56675443002458e-17
165	Type 17 T helper cell	Natural killer T cell	0.131387716830755	0.105229289402161
166	Activated B cell	Plasmacytoid dendritic cell	-0.0401078293483357	0.652259618991665
167	Activated CD4 T cell	Plasmacytoid dendritic cell	0.0180496952648851	0.441058596590128
168	Activated CD8 T cell	Plasmacytoid dendritic cell	-0.0899906235349273	0.878292677703351
169	Effector memory CD4 T cell	Plasmacytoid dendritic cell	0.40267229254571	0.000376592377331318
170	Effector memory CD8 T cell	Plasmacytoid dendritic cell	-0.0940459446788561	0.423450621493125
171	Eosinophil	Plasmacytoid dendritic cell	-0.26249413970933	0.0434276775830059
172	Immature B cell	Plasmacytoid dendritic cell	0.0639943741209564	0.497677037589291
173	Macrophage	Plasmacytoid dendritic cell	0.613853727144866	7.28197089899528e-09
174	Mast cell	Plasmacytoid dendritic cell	0.124683544303797	0.126554415668958
175	Natural killer cell	Plasmacytoid dendritic cell	0.177074542897328	0.0503456015566622
176	Natural killer T cell	Plasmacytoid dendritic cell	0.0659634317862166	0.197653999742695
177	Plasmacytoid dendritic cell	Plasmacytoid dendritic cell	1	0
178	Regulatory T cell	Plasmacytoid dendritic cell	0.374355368026254	0.000110033623910831
179	Type 1 T helper cell	Plasmacytoid dendritic cell	0.0194092827004219	0.332948355885644
180	Type 17 T helper cell	Plasmacytoid dendritic cell	0.121190811064229	0.0349333643396301
181	Activated B cell	Regulatory T cell	0.338326300984529	0.000449992711863291
182	Activated CD4 T cell	Regulatory T cell	0.523980309423347	1.3034274482611e-09
183	Activated CD8 T cell	Regulatory T cell	0.199742147210502	0.00596344949544646
184	Effector memory CD4 T cell	Regulatory T cell	0.392780121894046	6.11829629827771e-06
185	Effector memory CD8 T cell	Regulatory T cell	0.161392405063291	0.00436709869610002
186	Eosinophil	Regulatory T cell	-0.240764181903422	0.0436351877076423
187	Immature B cell	Regulatory T cell	0.2971870604782	6.4511891186142e-06
188	Macrophage	Regulatory T cell	0.492358180965776	8.47888275691585e-09
189	Mast cell	Regulatory T cell	0.25464135021097	5.29326353620546e-05
190	Natural killer cell	Regulatory T cell	0.51446319737459	5.01348466523998e-09
191	Natural killer T cell	Regulatory T cell	0.474144397562119	1.05916436625629e-09
192	Plasmacytoid dendritic cell	Regulatory T cell	0.374355368026254	0.000110033623910831
193	Regulatory T cell	Regulatory T cell	1	0
194	Type 1 T helper cell	Regulatory T cell	0.282559774964838	4.10754979799618e-06
195	Type 17 T helper cell	Regulatory T cell	0.0984060009376465	0.0189628808640308
196	Activated B cell	Type 1 T helper cell	0.543834974214721	7.19171836662472e-08
197	Activated CD4 T cell	Type 1 T helper cell	0.731340834505392	9.08243056926906e-18
198	Activated CD8 T cell	Type 1 T helper cell	0.709118612283169	2.59316448537568e-13
199	Effector memory CD4 T cell	Type 1 T helper cell	0.159399906235349	0.00421895799998016
200	Effector memory CD8 T cell	Type 1 T helper cell	0.623206751054852	8.31604690358729e-12
201	Eosinophil	Type 1 T helper cell	0.325363338021566	0.00263893235204621
202	Immature B cell	Type 1 T helper cell	0.592217533989686	3.38190671351399e-13
203	Macrophage	Type 1 T helper cell	0.155039849976559	0.0311768486183012
204	Mast cell	Type 1 T helper cell	0.714135021097046	1.25679709298689e-16
205	Natural killer cell	Type 1 T helper cell	0.667627754336615	2.35371398503966e-15
206	Natural killer T cell	Type 1 T helper cell	0.730848570089076	8.56675443002458e-17
207	Plasmacytoid dendritic cell	Type 1 T helper cell	0.0194092827004219	0.332948355885644
208	Regulatory T cell	Type 1 T helper cell	0.282559774964838	4.10754979799618e-06
209	Type 1 T helper cell	Type 1 T helper cell	1	0
210	Type 17 T helper cell	Type 1 T helper cell	0.416526019690577	1.42449110964823e-05
211	Activated B cell	Type 17 T helper cell	0.426980778246601	0.000240219556388397
212	Activated CD4 T cell	Type 17 T helper cell	0.485982184716362	3.01615439636002e-07
213	Activated CD8 T cell	Type 17 T helper cell	0.458485700890764	8.31994389562784e-06
214	Effector memory CD4 T cell	Type 17 T helper cell	-0.163384903891233	0.398849907600405
215	Effector memory CD8 T cell	Type 17 T helper cell	0.254969526488514	0.0148308237235785
216	Eosinophil	Type 17 T helper cell	0.394585091420534	0.000326649734210829
217	Immature B cell	Type 17 T helper cell	0.416901078293483	0.000144704962155152
218	Macrophage	Type 17 T helper cell	-0.0549695264885138	0.895599997409234
219	Mast cell	Type 17 T helper cell	0.370604781997187	0.000134948788600936
220	Natural killer cell	Type 17 T helper cell	0.389545241443976	5.66076460790286e-05
221	Natural killer T cell	Type 17 T helper cell	0.131387716830755	0.105229289402161
222	Plasmacytoid dendritic cell	Type 17 T helper cell	0.121190811064229	0.0349333643396301
223	Regulatory T cell	Type 17 T helper cell	0.0984060009376465	0.0189628808640308
224	Type 1 T helper cell	Type 17 T helper cell	0.416526019690577	1.42449110964823e-05
225	Type 17 T helper cell	Type 17 T helper cell	1	0
