# Supplementary material for: Based on single-cell and transcriptome analysis of inflammatory pathway biomarkers and their molecular mechanisms in chronic obstructive pulmonary disease
Source: PLoS One. 2026 Feb 25;21(2):e0343798. doi: 10.1371/journal.pone.0343798 (PMC12935203; doi:10.1371/journal.pone.0343798)
Supplement: S3 File — (ZIP) [file pone.0343798.s014.zip › ssGSEA-Validation Set/ssGSEA-Validation Set/04.correlation_cor.csv]

gene	cell	Correlation	Pvalue
CXCR4	Activated B cell	0.392794144369991	0.000313403017441366
CXCL12	Activated B cell	0.672339428035631	8.54582449765715e-12
VWF	Activated B cell	-0.322200669254649	0.00356088584925839
GGT1	Activated B cell	-0.334554234383583	0.00242003086202945
CXCR4	Activated CD4 T cell	0.444154032790285	3.67504425059689e-05
CXCL12	Activated CD4 T cell	0.466971401781528	1.26249394309379e-05
VWF	Activated CD4 T cell	-0.31285931118277	0.00471980633028932
GGT1	Activated CD4 T cell	-0.189569793544005	0.0921455627663929
CXCR4	Activated CD8 T cell	0.277404344849729	0.0127301261574231
CXCL12	Activated CD8 T cell	0.61812001875293	1.00371457043574e-09
VWF	Activated CD8 T cell	-0.309460322674809	0.0052180973299588
GGT1	Activated CD8 T cell	-0.249743610784942	0.0254732851789183
CXCR4	Effector memory CD4 T cell	0.197797689863276	0.0786228178197528
CXCL12	Effector memory CD4 T cell	-0.24648382559775	0.0275210708778571
VWF	Effector memory CD4 T cell	0.067815681058836	0.550037309606698
GGT1	Effector memory CD4 T cell	0.153798369660222	0.173171500572558
CXCR4	Effector memory CD8 T cell	0.349369136018282	0.00149114240424603
CXCL12	Effector memory CD8 T cell	0.359892170651664	0.00104206096082234
VWF	Effector memory CD8 T cell	-0.0763717555788758	0.500741633257372
GGT1	Effector memory CD8 T cell	-0.345231746558592	0.00171109142796446
CXCR4	Eosinophil	0.236288304553428	0.0348459353790264
CXCL12	Eosinophil	0.28272386310361	0.0110526273888486
VWF	Eosinophil	-0.193953316654272	0.0847296249806488
GGT1	Eosinophil	-0.383933332949238	0.000438566532469006
CXCR4	Immature B cell	0.443790692639434	3.73583151144678e-05
CXCL12	Immature B cell	0.388373183309892	0.000371043682828289
VWF	Immature B cell	-0.33112008392554	0.00269858166917934
GGT1	Immature B cell	-0.110092065707855	0.330973515891749
CXCR4	Macrophage	0.218672167562168	0.0513270556151583
CXCL12	Macrophage	-0.137529301453352	0.223783113191924
VWF	Macrophage	-0.0428155345502813	0.706099543883932
GGT1	Macrophage	0.243801241221024	0.0293091264614444
CXCR4	Mast cell	0.520279654718584	7.55494447315347e-07
CXCL12	Mast cell	0.628246601031411	4.42009532284062e-10
VWF	Mast cell	-0.350506039070945	0.00143535321202998
GGT1	Mast cell	-0.195359794657566	0.0824532000739854
CXCR4	Natural killer cell	0.414664877321216	0.000131209111590486
CXCL12	Natural killer cell	0.541139240506329	2.18936280119791e-07
VWF	Natural killer cell	-0.295512749142142	0.00778478262047468
GGT1	Natural killer cell	-0.0615334126441218	0.587664352595769
CXCR4	Natural killer T cell	0.491271045900641	3.70835507705537e-06
CXCL12	Natural killer T cell	0.489099859353024	4.153273488512e-06
VWF	Natural killer T cell	-0.142194926133045	0.208312952087988
GGT1	Natural killer T cell	0.00921243092157709	0.935359754743546
CXCR4	Plasmacytoid dendritic cell	0.0568568732831686	0.616409721856547
CXCL12	Plasmacytoid dendritic cell	-0.239990623534927	0.0320168251843281
VWF	Plasmacytoid dendritic cell	-0.140202415628378	0.214823979731867
GGT1	Plasmacytoid dendritic cell	0.0593533717390158	0.600988887909011
CXCR4	Regulatory T cell	0.22123898991818	0.0485878480596007
CXCL12	Regulatory T cell	0.187013595874355	0.096700494178839
VWF	Regulatory T cell	-0.112987066264635	0.318336690356329
GGT1	Regulatory T cell	-0.000972813952278497	0.993166864761713
CXCR4	Type 1 T helper cell	0.508500401440995	1.46719459227235e-06
CXCL12	Type 1 T helper cell	0.565752461322082	4.53905006235891e-08
VWF	Type 1 T helper cell	-0.0969414963770536	0.392306525165982
GGT1	Type 1 T helper cell	-0.194363539405233	0.0840605773330646
CXCR4	Type 17 T helper cell	0.29395390268849	0.00813128089006132
CXCL12	Type 17 T helper cell	0.394045944678856	0.000298645047894278
VWF	Type 17 T helper cell	-0.184295501031652	0.101735703011739
GGT1	Type 17 T helper cell	-0.366563329608554	0.000825033056073794
