# Supplementary material for: Based on single-cell and transcriptome analysis of inflammatory pathway biomarkers and their molecular mechanisms in chronic obstructive pulmonary disease
Source: PLoS One. 2026 Feb 25;21(2):e0343798. doi: 10.1371/journal.pone.0343798 (PMC12935203; doi:10.1371/journal.pone.0343798)
Supplement: S3 File — (ZIP) [file pone.0343798.s014.zip › ssGSEA-Validation Set/ssGSEA-Validation Set/r-ssGSEA.R]

#-ssGSEA 免疫细胞--------
rm(list = ls())
setwd('/data4/sfl/project/02.KXG2025021704/')
if (! dir.exists("./6_ssGSEA-验证集")){
  dir.create("./6_ssGSEA-验证集")
}
setwd("./6_ssGSEA-验证集")
# library(lance)
library(magrittr)
expr<-read.csv("../00_rawdata/dat_fpkm(GSE239897).csv", row.names = 1,check.names = F)
group <- read.csv('../00_rawdata/group(GSE239897).csv')
expr <- expr[,group$sample]
table(group$group)
#分组信息
DM.sample<-group$group[which(group$group=='COPD')]
Control.sample<-group$group[which(group$group=='Control')]

library(GSVA)
gene_set <- read.table("/data4/sfl/pipeline/ssGSEA/mmc3.txt",
                       header = T,
                       sep ="\t")
dat.final <- as.matrix(expr)
gene_list <- split(as.matrix(gene_set)[,1],
                   gene_set[,2])

gsvapar <- ssgseaParam(dat.final,
                       gene_list)
ssgsea_score <- gsva(gsvapar)
ssgsea_score1 <- as.data.frame(ssgsea_score)
write.csv(ssgsea_score1,
          file = "01.ssgsea_result_cell.csv",
          quote = F)

colnames(group) <- c('sample', 'group')
group<-group[order(group$group),]

ssgsea_score<-read.csv('./01.ssgsea_result_cell.csv',check.names = F, row.names = 1)
ssgsea_score<-ssgsea_score[,group$sample]
annotation_col<-as.data.frame(group$group)
colnames(annotation_col)='Group'
rownames(annotation_col)=colnames(ssgsea_score)
ssgsea_score <- as.matrix(ssgsea_score)

library(pheatmap)
color.key<-c("#3777ac","#FF7F00")
ann_colors<-list(Group = c('Control'="darkblue",'COPD'="darkred"))
p <- pheatmap(
  ssgsea_score,
  color = colorRampPalette(color.key)(50),
  border_color = 'darkgrey',
  annotation_col = annotation_col,
  annotation_colors = ann_colors,
  labels_row = NULL,
  clustering_method = 'ward.D2',
  show_rownames = T,
  show_colnames = F,
  fontsize_col = 5,
  cluster_cols = F,
  cluster_rows = T)
p
png(file = "01.heatmap.png", height = 5, width = 8, units = 'in',res = 600,family='Times')
print(p)
dev.off()
pdf(file = "01.heatmap.pdf", height = 5,width = 8,family='Times')
print(p)
dev.off()

table(group$group)
group_case<-group[group$group=='COPD',]
group_case<-as.character(group_case$sample)
group_control<-group[group$group=='Control',]
group_control<-as.character(group_control$sample)

library(dplyr)
tiics_result <- read.csv('./01.ssgsea_result_cell.csv',check.names = F, row.names = 1) 
tiics_result <- tiics_result[, group$sample] %>% as.matrix()
pvalue = padj <- matrix(0, nrow(tiics_result), 1)

for (i in 1:nrow(tiics_result)){
  pvalue[i, 1] = p.value = wilcox.test(tiics_result[i, group_case],
                                       tiics_result[i, group_control])$p.value
}
padj <- p.adjust(as.vector(pvalue), "fdr", n = length(pvalue))
rTable <- data.frame(#log2FoldChange, 
  pvalue, 
  padj,
  row.names = rownames(tiics_result))
rTable$immune_cell <- rownames(rTable)
rTable$sig <- ifelse(rTable$pvalue < 0.05,
                     ifelse(rTable$pvalue < 0.01, 
                            ifelse(rTable$pvalue < 0.001,
                                   ifelse(rTable$pvalue < 0.0001,
                                          paste(rTable$immune_cell, "****",  sep = ""),
                                          paste(rTable$immune_cell, "***", sep = "")),
                                   paste(rTable$immune_cell, "**", sep = "")),
                            paste(rTable$immune_cell, "*",  sep = "")), 
                     rTable$immune_cell)

diff_Table<-rTable[which(rTable$pvalue<0.05),]
dim(diff_Table)
# 18
write.csv(rTable,
          file = "02.cell_all_wilcox_test.csv",
          quote = F,
          row.names = F)
write.csv(diff_Table,
          file = "02.cell_diff_wilcox_test.csv",
          quote = F,
          row.names = F)

paste0(diff_Table$immune_cell,collapse = "()、")
# "Activated CD4 T cell()、Activated dendritic cell()、CD56bright natural killer cell()、CD56dim natural killer cell()、Central memory CD8 T cell()、Effector memory CD4 T cell()、Gamma delta T cell()、Macrophage()、MDSC()、Memory B cell()、Monocyte()、Natural killer cell()、Natural killer T cell()、Neutrophil()、Regulatory T cell()、Type 1 T helper cell()、Type 17 T helper cell()、Type 2 T helper cell"

library(tidyr)
library(ggplot2)
library(ggpubr)
library(Ipaper)
cell.data <- data.frame(Immune_Cell=rownames(tiics_result), 
                        tiics_result, 
                        pvalue=rTable$pvalue)
plot.cell <- cell.data[which(cell.data$pvalue<0.05),]
diff_tiics <- rownames(plot.cell)
violin_dat <- gather(plot.cell, key=Group, value=score, -c("Immune_Cell","pvalue"))

violin_dat$Group <- ifelse(gsub("\\.","-",violin_dat$Group) %in% group_control,
                           "Control", "COPD") 
violin_dat$Group <- factor(violin_dat$Group, levels = c("Control", "COPD"))
head(violin_dat)
boxplot_diff_TIICs <- ggplot(violin_dat, aes(x=Immune_Cell, 
                                             y=score,
                                             fill=Group)) +
  #geom_violin(trim=T,color='black') + #绘制小提琴图, “color=”设置小提琴图的轮廓线的颜色(#不要轮廓可以设为white以下设为背景为白色，其实表示不要轮廓线)#"trim"如果为TRUE(默认值),则将小提琴的尾部修剪到数据范围。如果为FALSE,不修剪尾部。
  stat_boxplot(geom="errorbar",
               width=0.1,
               position = position_dodge(0.9)) +
  geom_boxplot(width=0.7,
               position=position_dodge(0.9),
               outlier.shape = NA,
               color='black')+ #绘制箱线图，此处width=0.1控制小提琴图中箱线图的宽窄
  scale_fill_manual(values= c("#3777ac","#FF7F00"))+ #设置填充的颜色
  labs(title="Cell Infiltration", x="", y = "Score",size=20) +
  stat_compare_means(data = violin_dat,
                     method = "wilcox.test", #没有直接用差异分析的结果，但检验方法是一样的
                     mapping = aes(group = Group),
                     label ="p.signif",
                     hide.ns = F) +
  theme_bw()+#把背景设置为白底
  #ylim(-0.25,0.8) +
  theme(plot.title = element_text(hjust =0.5,colour="black",face="bold",size=16), # 将图表标题居中
        axis.text.x=element_text(angle=90,hjust=1,colour="black",face="bold",size=12), #设置x轴刻度标签的字体显示倾斜角度为45度，并向下调整1(hjust = 1)，字体大小为14
        axis.text.y=element_text(hjust=0.5,colour="black",size=12), #设置y轴刻度标签的字体簇，字体大小，字体样式为plain
        axis.title.x=element_text(size=16,face="bold"),#设置x轴标题的字体属性
        axis.title.y=element_text(size=14,face="bold"), #设置y轴标题的字体属性
        legend.text=element_text(face="bold", hjust = 0.5,colour="black", size=11), #设置图例的子标题的字体属性
        legend.title=element_text(face="bold", colour="black", size=11),#设置图例的总标题的字体属性
        text=element_text(family = 'Times'),
        #legend.justification=c(-0.1,1.2), #可调整图例的位置。##(1,1)第一个1是调整图例在图的内外(左右移动)，第二个1是在图中上下移动。
        #legend.position=c(0, 1.04), #legend.position=c(0,1)左上角，(1,1)是在右上角。
        panel.grid.major = element_blank(), #不显示网格线
        panel.grid.minor = element_blank()) #不显示网格线
boxplot_diff_TIICs
pdf("02.ssgsea_Box.pdf", width = 10, height = 6,family = 'Times')
print(boxplot_diff_TIICs)
dev.off()

png("02.ssgsea_Box.png", width = 10, height = 6,units = 'in',res = 300,family = 'Times')
boxplot_diff_TIICs
dev.off()

res3 <- read.csv('01.ssgsea_result_cell.csv',row.names = 1)
dif_cell <- read.csv('02.cell_diff_wilcox_test.csv')
res3 <- res3[rownames(res3) %in% dif_cell$immune_cell,]
res3 <- t(res3) %>% as.data.frame()

library(ggcorrplot)
cor_data <- cor(res3,method="spearman")
corp <- cor_pmat(res3)

dat.r <- data.frame(cor_data)
dat.r$cell <- rownames(dat.r)
dat.r <- gather(dat.r,'Gene','r',-c(cell))

dat.p <- data.frame(corp)
dat.p$cell <- rownames(dat.p)
dat.p <- gather(dat.p,'Gene','p',-c(cell))
corrp <- (cbind(dat.r, dat.p))[,c("cell","Gene",'r',"p")]
colnames(corrp) <- c("cell1","cell2",'Correlation',"Pvalue")
corrp$cell2 <- gsub("\\.", " ",corrp$cell2)
write.csv(corrp,file="03.cell_cor.csv",quote=F)

library(IOBR)
library(ggcorrplot)
library(corrplot)
pdf("03.cell_corHeatmap.pdf",height=14,width=14,family='Times')
col1 <- colorRampPalette(c("#3777ac", "white","#FF7F00"))
corr_plot<-corrplot(cor_data,
                    tl.cex=1.5,
                    method = "square", #square,circle,method = 'shade'
                    is.corr = T,
                    type = "lower", #lower,upper,full
                    p.mat = corp,
                    insig = "blank",
                    outline = "white",
                    addCoef.col ="black",
                    col = col1(200),
                    tl.col = 'black',
                    tl.offset = 0.4,
                    number.font = 2,
                    cl.cex = 0.8,
                    number.cex = 1.2
)
dev.off()

png("03.cell_corHeatmap.png",height=14,width=14,family='Times',units='in',res=600)
col1 <- colorRampPalette(c("#3777ac", "white","#FF7F00"))
corr_plot<-corrplot(cor_data,
                    tl.cex=1.5,
                    method = "square", #square,circle,method = 'shade'
                    is.corr = T,
                    type = "lower", #lower,upper,full
                    p.mat = corp,
                    insig = "blank",
                    outline = "white",
                    addCoef.col ="black",
                    col = col1(200),
                    tl.col = 'black',
                    tl.offset = 0.4,
                    number.font = 2,
                    cl.cex = 0.8,
                    number.cex = 1.2
)
dev.off()


library (dplyr)

data_expr<-read.csv("../00_rawdata/dat_fpkm(GSE239897).csv", row.names = 1,check.names = F)
gene <- read.csv('../04_Expression_val/hub-gene.csv')


expr <- t(data_expr) %>% as.data.frame()
expr <- expr[,gene$gene]
expr <- expr[rownames(expr) %in% group$sample,]

tiics_result <- read.csv('./01.ssgsea_result_cell.csv',check.names = F, row.names = 1)
tiics_result <- tiics_result[, group$sample] %>% as.matrix()
tiics_result <- t(tiics_result) %>% as.data.frame()
tiics_result <- tiics_result[rownames(expr),]

diff <- read.csv('02.cell_diff_wilcox_test.csv')
tiics_result <- tiics_result[,diff$immune_cell]

identical(rownames(expr), rownames(tiics_result))
cor_r <- cor(expr,tiics_result,method = "spearman")
library(psych)
d <- corr.test(expr,tiics_result,use="complete",method = 'spearman')
cor_p <- d$p
cor_r2 <- cor_r %>% as.data.frame %>% tibble::rownames_to_column(var = "gene") %>%
  tidyr::gather(., cell,Correlation,-gene)#转换数据长短 cor
cor_p2 <- cor_p %>% as.data.frame %>% tibble::rownames_to_column(var = "gene") %>%
  tidyr::gather(., cell, Pvalue, -gene)#转换数据长短 p

cor_dat <- cbind(cor_r2, cor_p2)[,c("gene","cell","Correlation","Pvalue")]
write.csv(cor_dat,"04.correlation_cor.csv",row.names = F)

cor_dat$gene <- factor(cor_dat$gene)
cor_dat$Pvalue2 <- ifelse(cor_dat$Pvalue<0.05,"P<0.05","ns")
cor_dat$Correlation2 <- ifelse(abs(cor_dat$Correlation)<=0.3,"No correlation",
                               ifelse(cor_dat$Correlation>0.3,"Medium or strong+","Medium or strong-"))
library(ggplot2)
library(ggthemes)
bub_plot <- ggplot(data = cor_dat, mapping = aes(x=gene,y=cell)) +
  geom_point(aes(size=Pvalue2,color=Correlation))+
  scale_color_gradient2(high = "#EF767A",mid = "white",low = "#456990",limits=c(-1,1),breaks = c(-1,-0.5,0,0.5,1))+
  theme_few()+
  theme(text = element_text(family = "Times"),
        axis.text.y = element_text(size = 15,color = "black"),
        axis.text.x = element_text(size = 15,face = "bold",angle = 45,hjust = 1,vjust = 1,color = "black"),
        axis.title.x = element_text(size = 25, face = "bold"),
        legend.title = element_text(face = "bold",size = 20),
        legend.text = element_text(face = "bold",size = 12),
        strip.text = element_text(size = 20))+
  labs(x="",y="",size="Pvalue",color="Correlation")+
  geom_text(aes(label = round(Correlation, 2)),vjust = -1, size = 3.5)
bub_plot
pdf("04.correlation.pdf", width = 9, height = 8,family = 'Times')
bub_plot
dev.off()

png("04.correlation.png", width = 9, height = 8,units = 'in',res = 300,family = 'Times')
bub_plot
dev.off()


########################################################################################################
#-ssGSEA 免疫细胞--------
rm(list = ls())
setwd('/data2/shifaliang/02.KXG2025021704/')
if (! dir.exists("./6_ssGSEA")){
  dir.create("./6_ssGSEA")
}
setwd("./6_ssGSEA")
# library(lance)
library(magrittr)
expr<-read.csv("../00_rawdata/dat_fpkm(GSE239897).csv", row.names = 1,check.names = F)
group <- read.csv('../00_rawdata/group(GSE239897).csv')
expr <- expr[,group$sample]
table(group$group)
#分组信息
DM.sample<-group$group[which(group$group=='COPD')]
Control.sample<-group$group[which(group$group=='Control')]

library(GSVA)
gene_set <- read.table("/data2/shifaliang/pipeline/ssGSEA/mmc3.txt",
                       header = T,
                       sep ="\t")
dat.final <- as.matrix(expr)
gene_list <- split(as.matrix(gene_set)[,1],
                   gene_set[,2])

gsvapar <- ssgseaParam(dat.final,
                       gene_list)
ssgsea_score <- gsva(gsvapar)
ssgsea_score1 <- as.data.frame(ssgsea_score)
write.csv(ssgsea_score1,
          file = "01.ssgsea_result_cell.csv",
          quote = F)

colnames(group) <- c('sample', 'group')
group<-group[order(group$group),]

ssgsea_score<-read.csv('./01.ssgsea_result_cell.csv',check.names = F, row.names = 1)
ssgsea_score<-ssgsea_score[,group$sample]
annotation_col<-as.data.frame(group$group)
colnames(annotation_col)='Group'
rownames(annotation_col)=colnames(ssgsea_score)
ssgsea_score <- as.matrix(ssgsea_score)

library(pheatmap)
color.key<-c("#3777ac","#FF7F00")
ann_colors<-list(Group = c('Control'="darkblue",'COPD'="darkred"))
p <- pheatmap(
  ssgsea_score,
  color = colorRampPalette(color.key)(50),
  border_color = 'darkgrey',
  annotation_col = annotation_col,
  annotation_colors = ann_colors,
  labels_row = NULL,
  clustering_method = 'ward.D2',
  show_rownames = T,
  show_colnames = F,
  fontsize_col = 5,
  cluster_cols = F,
  cluster_rows = T)
p
png(file = "01.heatmap.png", height = 5, width = 8, units = 'in',res = 600,family='Times')
print(p)
dev.off()
pdf(file = "01.heatmap.pdf", height = 5,width = 8,family='Times')
print(p)
dev.off()

table(group$group)
group_case<-group[group$group=='COPD',]
group_case<-as.character(group_case$sample)
group_control<-group[group$group=='Control',]
group_control<-as.character(group_control$sample)

library(dplyr)
tiics_result <- read.csv('./01.ssgsea_result_cell.csv',check.names = F, row.names = 1) 
tiics_result <- tiics_result[, group$sample] %>% as.matrix()
pvalue = padj <- matrix(0, nrow(tiics_result), 1)

for (i in 1:nrow(tiics_result)){
  pvalue[i, 1] = p.value = wilcox.test(tiics_result[i, group_case],
                                       tiics_result[i, group_control])$p.value
}
padj <- p.adjust(as.vector(pvalue), "fdr", n = length(pvalue))
rTable <- data.frame(#log2FoldChange, 
  pvalue, 
  padj,
  row.names = rownames(tiics_result))
rTable$immune_cell <- rownames(rTable)
rTable$sig <- ifelse(rTable$pvalue < 0.05,
                     ifelse(rTable$pvalue < 0.01, 
                            ifelse(rTable$pvalue < 0.001,
                                   ifelse(rTable$pvalue < 0.0001,
                                          paste(rTable$immune_cell, "****",  sep = ""),
                                          paste(rTable$immune_cell, "***", sep = "")),
                                   paste(rTable$immune_cell, "**", sep = "")),
                            paste(rTable$immune_cell, "*",  sep = "")), 
                     rTable$immune_cell)

diff_Table<-rTable[which(rTable$pvalue<0.05),]
dim(diff_Table)
# 18
write.csv(rTable,
          file = "02.cell_all_wilcox_test.csv",
          quote = F,
          row.names = F)
write.csv(diff_Table,
          file = "02.cell_diff_wilcox_test.csv",
          quote = F,
          row.names = F)

paste0(diff_Table$immune_cell,collapse = "()、")
# "Activated CD4 T cell()、Activated dendritic cell()、CD56bright natural killer cell()、CD56dim natural killer cell()、Central memory CD8 T cell()、Effector memory CD4 T cell()、Gamma delta T cell()、Macrophage()、MDSC()、Memory B cell()、Monocyte()、Natural killer cell()、Natural killer T cell()、Neutrophil()、Regulatory T cell()、Type 1 T helper cell()、Type 17 T helper cell()、Type 2 T helper cell"

library(tidyr)
library(ggplot2)
library(ggpubr)
library(Ipaper)
cell.data <- data.frame(Immune_Cell=rownames(tiics_result), 
                        tiics_result, 
                        pvalue=rTable$pvalue)
plot.cell <- cell.data[which(cell.data$pvalue<0.05),]
diff_tiics <- rownames(plot.cell)
violin_dat <- gather(plot.cell, key=Group, value=score, -c("Immune_Cell","pvalue"))

violin_dat$Group <- ifelse(gsub("\\.","-",violin_dat$Group) %in% group_control,
                           "Control", "COPD") 
violin_dat$Group <- factor(violin_dat$Group, levels = c("Control", "COPD"))
head(violin_dat)
boxplot_diff_TIICs <- ggplot(violin_dat, aes(x=Immune_Cell, 
                                             y=score,
                                             fill=Group)) +
  #geom_violin(trim=T,color='black') + #绘制小提琴图, “color=”设置小提琴图的轮廓线的颜色(#不要轮廓可以设为white以下设为背景为白色，其实表示不要轮廓线)#"trim"如果为TRUE(默认值),则将小提琴的尾部修剪到数据范围。如果为FALSE,不修剪尾部。
  stat_boxplot(geom="errorbar",
               width=0.1,
               position = position_dodge(0.9)) +
  geom_boxplot(width=0.7,
               position=position_dodge(0.9),
               outlier.shape = NA,
               color='black')+ #绘制箱线图，此处width=0.1控制小提琴图中箱线图的宽窄
  scale_fill_manual(values= c("#3777ac","#FF7F00"))+ #设置填充的颜色
  labs(title="Cell Infiltration", x="", y = "Score",size=20) +
  stat_compare_means(data = violin_dat,
                     method = "wilcox.test", #没有直接用差异分析的结果，但检验方法是一样的
                     mapping = aes(group = Group),
                     label ="p.signif",
                     hide.ns = F) +
  theme_bw()+#把背景设置为白底
  #ylim(-0.25,0.8) +
  theme(plot.title = element_text(hjust =0.5,colour="black",face="bold",size=16), # 将图表标题居中
        axis.text.x=element_text(angle=90,hjust=1,colour="black",face="bold",size=12), #设置x轴刻度标签的字体显示倾斜角度为45度，并向下调整1(hjust = 1)，字体大小为14
        axis.text.y=element_text(hjust=0.5,colour="black",size=12), #设置y轴刻度标签的字体簇，字体大小，字体样式为plain
        axis.title.x=element_text(size=16,face="bold"),#设置x轴标题的字体属性
        axis.title.y=element_text(size=14,face="bold"), #设置y轴标题的字体属性
        legend.text=element_text(face="bold", hjust = 0.5,colour="black", size=11), #设置图例的子标题的字体属性
        legend.title=element_text(face="bold", colour="black", size=11),#设置图例的总标题的字体属性
        text=element_text(family = 'Times'),
        #legend.justification=c(-0.1,1.2), #可调整图例的位置。##(1,1)第一个1是调整图例在图的内外(左右移动)，第二个1是在图中上下移动。
        #legend.position=c(0, 1.04), #legend.position=c(0,1)左上角，(1,1)是在右上角。
        panel.grid.major = element_blank(), #不显示网格线
        panel.grid.minor = element_blank()) #不显示网格线
boxplot_diff_TIICs
pdf("02.ssgsea_Box.pdf", width = 10, height = 6,family = 'Times')
print(boxplot_diff_TIICs)
dev.off()

png("02.ssgsea_Box.png", width = 10, height = 6,units = 'in',res = 300,family = 'Times')
boxplot_diff_TIICs
dev.off()

res3 <- read.csv('01.ssgsea_result_cell.csv',row.names = 1)
dif_cell <- read.csv('02.cell_diff_wilcox_test.csv')
res3 <- res3[rownames(res3) %in% dif_cell$immune_cell,]
res3 <- t(res3) %>% as.data.frame()

library(ggcorrplot)
cor_data <- cor(res3,method="spearman")
corp <- cor_pmat(res3)

dat.r <- data.frame(cor_data)
dat.r$cell <- rownames(dat.r)
dat.r <- gather(dat.r,'Gene','r',-c(cell))

dat.p <- data.frame(corp)
dat.p$cell <- rownames(dat.p)
dat.p <- gather(dat.p,'Gene','p',-c(cell))
corrp <- (cbind(dat.r, dat.p))[,c("cell","Gene",'r',"p")]
colnames(corrp) <- c("cell1","cell2",'Correlation',"Pvalue")
corrp$cell2 <- gsub("\\.", " ",corrp$cell2)
write.csv(corrp,file="03.cell_cor.csv",quote=F)

library(IOBR)
library(ggcorrplot)
library(corrplot)
pdf("03.cell_corHeatmap.pdf",height=14,width=14,family='Times')
col1 <- colorRampPalette(c("#3777ac", "white","#FF7F00"))
corr_plot<-corrplot(cor_data,
                    tl.cex=1.5,
                    method = "square", #square,circle,method = 'shade'
                    is.corr = T,
                    type = "lower", #lower,upper,full
                    p.mat = corp,
                    insig = "blank",
                    outline = "white",
                    addCoef.col ="black",
                    col = col1(200),
                    tl.col = 'black',
                    tl.offset = 0.4,
                    number.font = 2,
                    cl.cex = 0.8,
                    number.cex = 1.2
)
dev.off()

png("03.cell_corHeatmap.png",height=14,width=14,family='Times',units='in',res=600)
col1 <- colorRampPalette(c("#3777ac", "white","#FF7F00"))
corr_plot<-corrplot(cor_data,
                    tl.cex=1.5,
                    method = "square", #square,circle,method = 'shade'
                    is.corr = T,
                    type = "lower", #lower,upper,full
                    p.mat = corp,
                    insig = "blank",
                    outline = "white",
                    addCoef.col ="black",
                    col = col1(200),
                    tl.col = 'black',
                    tl.offset = 0.4,
                    number.font = 2,
                    cl.cex = 0.8,
                    number.cex = 1.2
)
dev.off()


library (dplyr)

data_expr<-read.csv("../00_rawdata/dat_fpkm(GSE239897).csv", row.names = 1,check.names = F)
gene <- read.csv('../05_Expression_val/hub-gene.csv')


expr <- t(data_expr) %>% as.data.frame()
expr <- expr[,gene$gene]
expr <- expr[rownames(expr) %in% group$sample,]

tiics_result <- read.csv('./01.ssgsea_result_cell.csv',check.names = F, row.names = 1)
tiics_result <- tiics_result[, group$sample] %>% as.matrix()
tiics_result <- t(tiics_result) %>% as.data.frame()
tiics_result <- tiics_result[rownames(expr),]

diff <- read.csv('02.cell_diff_wilcox_test.csv')
tiics_result <- tiics_result[,diff$immune_cell]

identical(rownames(expr), rownames(tiics_result))
cor_r <- cor(expr,tiics_result,method = "spearman")
library(psych)
d <- corr.test(expr,tiics_result,use="complete",method = 'spearman')
cor_p <- d$p
cor_r2 <- cor_r %>% as.data.frame %>% tibble::rownames_to_column(var = "gene") %>%
  tidyr::gather(., cell,Correlation,-gene)#转换数据长短 cor
cor_p2 <- cor_p %>% as.data.frame %>% tibble::rownames_to_column(var = "gene") %>%
  tidyr::gather(., cell, Pvalue, -gene)#转换数据长短 p

cor_dat <- cbind(cor_r2, cor_p2)[,c("gene","cell","Correlation","Pvalue")]
write.csv(cor_dat,"04.correlation_cor.csv",row.names = F)

cor_dat$gene <- factor(cor_dat$gene)
cor_dat$Pvalue2 <- ifelse(cor_dat$Pvalue<0.05,"P<0.05","ns")
cor_dat$Correlation2 <- ifelse(abs(cor_dat$Correlation)<=0.3,"No correlation",
                               ifelse(cor_dat$Correlation>0.3,"Medium or strong+","Medium or strong-"))
library(ggplot2)
library(ggthemes)
bub_plot <- ggplot(data = cor_dat, mapping = aes(x=gene,y=cell)) +
  geom_point(aes(size=Pvalue2,color=Correlation))+
  scale_color_gradient2(high = "#EF767A",mid = "white",low = "#456990",limits=c(-1,1),breaks = c(-1,-0.5,0,0.5,1))+
  theme_few()+
  theme(text = element_text(family = "Times"),
        axis.text.y = element_text(size = 15,color = "black"),
        axis.text.x = element_text(size = 15,face = "bold",angle = 45,hjust = 1,vjust = 1,color = "black"),
        axis.title.x = element_text(size = 25, face = "bold"),
        legend.title = element_text(face = "bold",size = 20),
        legend.text = element_text(face = "bold",size = 12),
        strip.text = element_text(size = 20))+
  labs(x="",y="",size="Pvalue",color="Correlation")+
  geom_text(aes(label = round(Correlation, 2)),vjust = -1, size = 3.5)
bub_plot
pdf("04.correlation.pdf", width = 9, height = 8,family = 'Times')
bub_plot
dev.off()

png("04.correlation.png", width = 9, height = 8,units = 'in',res = 300,family = 'Times')
bub_plot
dev.off()
